# Supplementary material for: Reliable on-treatment prognostication and target identification with a customized assay for circulating tumor DNA in patients with newly diagnosed pancreatic cancer
Source: Sci Rep. 2025 Oct 3;15:34481. doi: 10.1038/s41598-025-22369-5 (PMC12494785; doi:10.1038/s41598-025-22369-5)
Supplement: Supplementary file 2 — Supplementary Material 2 [file 41598_2025_22369_MOESM2_ESM.xlsx]

## Sheet: Table S1
Table S1. Plasma sample overview
Patient	Sample	Place isolation	Eurofins sequencing	2nd centrifugation	Plasma starting volume (ml)	cfDNA eluted (ng)	cfDNA (ng/ml plasma)	Sequenced at CTG	cfDNA input seq (ng)	Copy number information	MAF (%)	ctDNA fraction (%)	Gene mutation used for MAF	mGE / ml plasma	Sequencing panel	Comment
M01	M01_1_B	Eurofins	Yes	Eurofins	2.5	207.4	82.96	Yes	35.31	CNA profile	7.71176	15.4235	BRCA1, 1+1 (M=1)	2132.56	CHAMP-panel
M01	M01_2	Eurofins	Yes	Eurofins	2.5	292.4	116.96	Yes	45.05	No	1.5873	3.1746	BRCA1, 1+1 (M=1)	618.836	CHAMP-panel
M01	M01_3	Eurofins	Yes	Eurofins	2.5	231.2	92.48	Yes	45	CNA profile	12.2876	24.5752	BRCA1, 1+1 (M=1)	3787.85	CHAMP-panel
M02	M02_1_B	Eurofins	Yes	Eurofins	2.5	139.4	55.76	Yes	45	Aid ctDNA % calculation	2.99517	5.99034	KRAS, 1+1 (M=1)	556.702	CHAMP-panel
M02	M02_2	Eurofins	Yes	Eurofins	2.5	170	68	Yes	45	NA	0.96	1.92	KRAS, 1+1 (M=1)	217.6	CHAMP-panel
M02	M02_3	Eurofins	Yes	Eurofins	4	163.2	40.8	Yes	20.8	NA	0	0	KRAS, 1+1 (M=1)	0	CHAMP-panel
M04	M04_1_B	In house	No	After freezing	2.5	23.8	9.52	Yes	17.5	NA	0	0	NA	0	CHAMP-panel
M04	M04_2	In house	No	After freezing	2.5	88.4	35.36	Yes	45	NA	0.0895255	0.179051	KRAS, 1+1 (M=1)	10.5521	CHAMP-panel
M04	M04_3	In house	No	After freezing	8	44.2	5.525	Yes	32.5	NA	0	0	NA	0	CHAMP-panel
M04	M04_4	In house	No	After freezing	11	122.4	11.1273	Yes	45	NA	0	0	NA	0	CHAMP-panel
M04	M04_5	In house	No	After freezing	11	61.2	5.56364	Yes	45	NA	0	0	NA	0	CHAMP-panel
M05	M05_1_B	Eurofins	Yes	Eurofins	2.5	111.86	44.744	No	100	NA	10.1067	20.2134	ARID1A, 1+1 (M=1)	1507.38	INVIEW Eurofins
M05	M05_2	Eurofins	Yes	Eurofins	2.5	81.6	32.64	Yes	100	NA	NA	NA	NA, below Eurofins LOD (1 %)	NA	INVIEW Eurofins
M05	M05_3	Eurofins	Yes	Eurofins	4	149.6	37.4	Yes	14.5	NA	0.22338	0.446761	ARID1A, 1+1 (M=1)	27.8481	CHAMP-panel
M05	M05_4	Eurofins	Yes	Eurofins	4	108.8	27.2	Yes	45	Aid ctDNA % calculation	7.13795	14.2759	ARID1A, 1+1 (M=1)	647.175	CHAMP-panel
M07	M07_1_B	Eurofins	Yes	Eurofins	2.5	119	47.6	Yes	100	Aid ctDNA % calculation	3.97924	3.97924	KRAS, 2+0 (M=2)	315.686	INVIEW Eurofins
M07	M07_2	Eurofins	Yes	Eurofins	2.5	224.4	89.76	Yes	45.14	NA	0	0	NA	0	CHAMP-panel
M07	M07_3	Both	Yes	After freezing	6	156.4	26.0667	Yes	45	NA	1.20096	1.20096	KRAS, 2+0 (M=2)	52.1751	CHAMP-panel
M07	M07_4	Eurofins	Yes	Eurofins	4	95.2	23.8	Yes	45	NA	1.39969	1.39969	KRAS, 2+0 (M=2)	55.521	CHAMP-panel
M08	M08_1_B	In house	No	After freezing	2.3	27.2	11.8261	Yes	20.56	NA	0.296956	0.593912	KRAS, 1+1 (M=1)	11.7061	CHAMP-panel
M08	M08_2	In house	No	After freezing	2.7	30.6	11.3333	Yes	20.79	NA	0	0	NA	0	CHAMP-panel
M08	M08_3	In house	No	After freezing	10	108.8	10.88	Yes	45	NA	0.0649773	0.129955	KRAS, 1+1 (M=1)	2.35651	CHAMP-panel
M08	M08_4	In house	No	After freezing	11	74.8	6.8	Yes	45	NA	0	0	NA	0	CHAMP-panel
M09	M09_1_B	Eurofins	Yes	Eurofins	2.5	81.6	32.64	No	100	NA	NA	NA	NA, below Eurofins LOD (1 %)	NA	INVIEW Eurofins
M09	M09_2	Both	Yes	After freezing	5.5	146.2	26.5818	Yes	45	NA	0.193798	0.387597	KRAS, 1+1 (M=1)	17.1717	CHAMP-panel
M09	M09_3	Both	Yes	After freezing	7	68	9.71429	Yes	45	NA	NA	NA	NA, below Eurofins LOD (1 %), contaminated	NA	CHAMP-panel
M09	M09_4	Both	Yes	After freezing	6	68	11.3333	Yes	45	NA	0	0	KRAS, 1+1 (M=1)	0	CHAMP-panel
M10	M10_1_B	In house	No	After freezing	7	64.6	9.22857	Yes	45	NA	1.59046	3.18091	KRAS, 1+1 (M=1)	48.9255	CHAMP-panel
M10	M10_2	In house	No	After freezing	8.5	61.2	7.2	Yes	45	NA	0.131579	0.263158	KRAS, 1+1 (M=1)	3.15789	CHAMP-panel
M10	M10_3	In house	No	After freezing	11	57.8	5.25455	Yes	45.05	NA	0	0	NA	0	CHAMP-panel
M10	M10_4	In house	No	After freezing	11	57.8	5.25455	Yes	45.05	NA	0	0	NA	0	CHAMP-panel
M11	M11_1_B	In house	No	After freezing	10	129.2	12.92	Yes	45	NA	2.2942	4.58839	RNF43, 1+1 (M=1)	98.8034	CHAMP-panel
M11	M11_2	In house	No	After freezing	9.4	95.2	10.1277	Yes	45	NA	NA	NA	NA	NA	CHAMP-panel	Low sequencing coverage
M11	M11_3	In house	No	After freezing	8.7	139.4	16.023	Yes	45	NA	0.0656168	0.131234	RNF43, 1+1 (M=1)	3.50459	CHAMP-panel
M11	M11_4	In house	No	After freezing	11.7	85	7.26496	Yes	45	NA	0.182039	0.364078	RNF43, 1+1 (M=1)	4.40835	CHAMP-panel
M12	M12_1_B	In house	No	After freezing	8.2	44.2	5.39024	Yes	34.32	NA	0	0	NA	0	CHAMP-panel
M12	M12_2	In house	No	After freezing	11.3	816	72.2124	Yes	45	NA	0	0	NA	0	CHAMP-panel
M12	M12_3	In house	No	After freezing	10.6	1666	157.17	Yes	45	NA	0	0	NA	0	CHAMP-panel
M12	M12_4	In house	No	After freezing	9.8	98.6	10.0612	Yes	45	NA	0	0	NA	0	CHAMP-panel
M14	M14_1_B	Both	Yes	After freezing	4	34	8.5	Yes	32.4	NA	0	0	NA	0	CHAMP-panel
M14	M14_2	Both	Yes	After freezing	4	30.6	7.65	No	100	NA	NA	NA	NA, below Eurofins LOD (1 %)	NA	INVIEW Eurofins
M14	M14_3	Both	Yes	After freezing	7.5	44.2	5.89333	Yes	35.1	NA	0	0	NA	0	CHAMP-panel
M14	M14_4	Both	Yes	After freezing	6	54.4	9.06667	Yes	43.2	NA	0	0	NA	0	CHAMP-panel
M15	M15_1_B	In house	No	After freezing	11.7	74.8	6.39316	Yes	45	NA	0	0	NA	0	CHAMP-panel
M15	M15_2	In house	No	After freezing	11.2	146.2	13.0536	Yes	45	NA	0	0	NA	0	CHAMP-panel
M15	M15_3	In house	No	After freezing	11.2	159.8	14.2679	Yes	45	NA	0	0	NA	0	CHAMP-panel
M16	M16_1_B	Both	Yes	After freezing	7.3	85	11.6438	Yes	45	NA	0.0809061	0.161812	KRAS, 1+1 (M=1)	3.14019	CHAMP-panel
M16	M16_2	Both	Yes	After freezing	7.7	37.4	4.85714	Yes	29.7	NA	0.0826446	0.165289	KRAS, 1+1 (M=1)	1.33806	CHAMP-panel
M16	M16_3	Both	Yes	After freezing	5.5	78.2	14.2182	Yes	45	NA	0	0	NA	0	CHAMP-panel
M16	M16_4	Both	Yes	After freezing	7.2	57.8	8.02778	Yes	45.05	NA	0	0	NA	0	CHAMP-panel
M17	M17_1_B	In house	No	After freezing	11.2	516.8	46.1429	Yes	45	NA	0.0840336	0.168067	KRAS, 1+1 (M=1)	12.9252	CHAMP-panel
M17	M17_2	In house	No	After freezing	11.1	282.2	25.4234	Yes	45	NA	0.164474	0.328947	KRAS, 1+1 (M=1)	13.9383	CHAMP-panel
M17	M17_3	In house	No	After freezing	9.9	244.8	24.7273	Yes	45	NA	0	0	NA	0	CHAMP-panel
M18	M18_1_B	Both	Yes	After freezing	7.5	81.6	10.88	Yes	45	NA	0	0	NA	0	CHAMP-panel
M18	M18_2	Both	Yes	After freezing	7.7	34	4.41558	Yes	25	NA	0	0	NA	0	CHAMP-panel
M18	M18_3	Both	Yes	After freezing	7.3	40.8	5.58904	Yes	32.4	NA	0	0	NA	0	CHAMP-panel
M18	M18_4	Both	Yes	After freezing	6.9	105.4	15.2754	Yes	45	NA	0	0	NA	0	CHAMP-panel
M19	M19_1_B	Both	Yes	After freezing	7.3	34	4.65753	Yes	27	NA	0	0	NA	0	CHAMP-panel
M19	M19_2	Eurofins	Yes	Eurofins	4	85	21.25	Yes	45	NA	0	0	NA	0	CHAMP-panel
M19	M19_3	In house	No	After freezing	10.9	319.6	29.3211	Yes	45	NA	0	0	NA	0	CHAMP-panel
M19	M19_4	Both	Yes	After freezing	7.8	146.2	18.7436	Yes	45	NA	0	0	NA	0	CHAMP-panel
M20	M20_1_B	Both	Yes	After freezing	5.2	132.6	25.5	Yes	45	Aid ctDNA % calculation	6.29	11.8355	TP53, 1+0 (M=1)	503.011	CHAMP-panel
M20	M20_2	Both	Yes	After freezing	5.7	115.6	20.2807	Yes	45	NA	1.75879	3.45679	TP53, 1+0 (M=1)	116.844	CHAMP-panel
M20	M20_3	Both	Yes	After freezing	6.9	102	14.7826	Yes	45	NA	0.734095	1.45749	TP53, 1+0 (M=1)	35.9092	CHAMP-panel
M20	M20_4	Eurofins	Yes	Eurofins	4	122.4	30.6	Yes	45	CNA profile	13.4228	23.6686	TP53, 1+0 (M=1)	1207.1	CHAMP-panel
M21	M21_1_B	In house	No	After freezing	10.7	5270	492.523	Yes	77.5	CNA profile	14.1061	24.7246	CDKN2A, 1+0 (M=1)	20295.7	CHAMP-panel
M22	M22_1_B	In house	No	After freezing	9.1	74.8	8.21978	Yes	45	NA	0	0	NA	0	CHAMP-panel
M22	M22_2	In house	No	After freezing	11.3	231.2	20.4602	Yes	45	NA	0	0	NA	0	CHAMP-panel
M22	M22_3	In house	No	After freezing	10.3	74.8	7.26214	Yes	45	NA	0	0	NA	0	CHAMP-panel
M23	M23_1_B	In house	No	After freezing	8.3	44.2	5.3253	Yes	31.2	NA	0.345622	0.691244	KRAS, 1+1 (M=1)	6.13514	CHAMP-panel
M23	M23_2	In house	No	After freezing	7.9	261.8	33.1392	Yes	45	NA	0	0	NA	0	CHAMP-panel
M23	M23_3	In house	No	After freezing	11.3	578	51.1504	Yes	45	NA	0.085034	0.170068	KRAS, 1+1 (M=1)	14.4984	CHAMP-panel
M23	M23_4	In house	No	Before freezing	9.5	306	32.2105	Yes	45	NA	0.0792393	0.158479	KRAS, 1+1 (M=1)	8.5078	CHAMP-panel
M24	M24_1_B	In house	No	After freezing	8.7	166.6	19.1494	Yes	45	NA	0.331675	0.66335	KRAS, 1+1 (M=1)	21.1713	CHAMP-panel
M24	M24_2	In house	No	After freezing	9	119	13.2222	Yes	45	NA	0	0	NA	0	CHAMP-panel
M24	M24_3	In house	No	After freezing	10.9	180.2	16.5321	Yes	45	NA	0	0	NA	0	CHAMP-panel
M25	M25_1_B	In house	No	After freezing	9.9	221	22.3232	Yes	45	Aid ctDNA % calculation	7.22321	13.4732	TP53, 1+0 (M=1)	501.276	CHAMP-panel
M25	M25_2	In house	No	After freezing	9.7	1523.2	157.031	Yes	45	NA	0.793651	1.5748	TP53, 1+0 (M=1)	412.155	CHAMP-panel
M25	M25_3	In house	No	After freezing	10	455.6	45.56	Yes	45	Aid ctDNA % calculation	1.76614	3.47098	TP53, 1+0 (M=1)	263.563	CHAMP-panel
M26	M26_1_B	In house	No	After freezing	9.3	91.8	9.87097	Yes	45	NA	0	0	NA	0	CHAMP-panel
M26	M26_2	In house	No	Before freezing	8.3	207.4	24.988	Yes	45	NA	0	0	NA	0	CHAMP-panel
M26	M26_3	In house	No	Before freezing	9	204	22.6667	Yes	45	NA	0	0	NA	0	CHAMP-panel
M27	M27_1_B	In house	No	Before freezing	7.6	1961.8	258.132	Yes	45	CNA profile	13.3824	23.6058	TP53, 1+0 (M=1)	10155.7	CHAMP-panel
M27	M27_2	In house	No	Before freezing	8.3	642.6	77.4217	Yes	45	CNA profile	10.411	18.8586	TP53, 1+0 (M=1)	2433.44	CHAMP-panel
M27	M27_3	In house	No	Before freezing	8.8	1438.2	163.432	Yes	45	Aid ctDNA % calculation	2.40513	4.69729	TP53, 1+0 (M=1)	1279.48	CHAMP-panel
M28	M28_1_B	In house	No	Before freezing	5.5	238	43.2727	Yes	45	NA	0	0	NA	0	CHAMP-panel
M28	M28_2	In house	No	Before freezing	7	408	58.2857	Yes	45	NA	0.0923361	0.184672	KRAS, 1+1 (M=1)	17.9396	CHAMP-panel
M28	M28_3	In house	No	Before freezing	9	5134	570.444	Yes	45.3	NA	0	0	NA	0	CHAMP-panel
M29	M29_1_B	In house	No	Before freezing	3.5	51	14.5714	Yes	45	NA	0	0	NA	0	CHAMP-panel
M29	M29_2	In house	No	Before freezing	7.5	119	15.8667	Yes	45	NA	0	0	NA	0	CHAMP-panel
M29	M29_3	In house	No	Before freezing	9.5	119	12.5263	Yes	45	NA	0	0	NA	0	CHAMP-panel
M30	M30_1_B	In house	No	Before freezing	8	61.2	7.65	Yes	45	NA	1.21515	2.43031	KRAS, 1+1 (M=1)	30.9864	CHAMP-panel
M30	M30_2	In house	No	Before freezing	9.5	98.6	10.3789	Yes	45	NA	0.253165	0.506329	KRAS, 1+1 (M=1)	8.75861	CHAMP-panel
M30	M30_3	In house	No	Before freezing	8	61.2	7.65	Yes	45	NA	0.244101	0.488202	KRAS, 1+1 (M=1)	6.22457	CHAMP-panel
M31	M31_1_B	In house	No	Before freezing	8.5	1795.2	211.2	Yes	45	NA	0.765697	1.53139	KRAS, 1+1 (M=1)	539.051	CHAMP-panel
M31	M31_2	In house	No	Before freezing	7.5	1832.6	244.347	Yes	45	NA	0.23511	0.470219	KRAS, 1+1 (M=1)	191.494	CHAMP-panel
M32	M32_1_B	In house	No	Before freezing	7	166.6	23.8	Yes	45	Aid ctDNA % calculation	3.03605	6.07211	KRAS, 1+1 (M=1)	240.86	CHAMP-panel
M32	M32_2	In house	No	Before freezing	7.8	928.2	119	Yes	45	NA	0.69	1.38	ARID1A, 1+1 (M=1)	273.7	CHAMP-panel
M32	M32_3	In house	No	Before freezing	6.5	700.4	107.754	Yes	45	NA	1.96399	3.92799	KRAS, 1+1 (M=1)	705.426	CHAMP-panel
M33	M33_1_B	In house	No	Before freezing	9	625.6	69.5111	Yes	45	Aid ctDNA % calculation	11.0422	5.84373	KRAS, 4+0 (M=4)	677.007	CHAMP-panel
M33	M33_2	In house	No	Before freezing	8.5	380.8	44.8	Yes	45	NA	1.88034	0.949094	KRAS, 4+0 (M=4)	70.8657	CHAMP-panel
M34	M34_1_B	In house	No	Before freezing	8	2924	365.5	Yes	43	CNA profile	7.81011	14.4886	TP53, 1+0 (M=1)	8825.99	CHAMP-panel
L01	L01_1_B	In house	No	After freezing	8.8	132.6	15.0682	Yes	45	NA	2.73301	5.3206	TP53, 1+0 (M=1)	133.62	CHAMP-panel
L01	L01_2	In house	No	After freezing	9.8	108.8	11.102	Yes	45	NA	0.368189	0.733676	TP53, 1+0 (M=1)	13.5755	CHAMP-panel
L01	L01_3	In house	No	Before freezing	11.1	136	12.2523	Yes	45	NA	0	0	NA	0	CHAMP-panel
L01	L01_4	In house	No	Before freezing	1.8	142.8	79.3333	Yes	45	CNA profile	19.5584	32.7177	TP53, 1+0 (M=1)	4326	CHAMP-panel	Contaminated to 5% by a sample from patient L12.
L02	L02_1_B	In house	No	After freezing	7.4	156.4	21.1351	Yes	45	Aid ctDNA % calculation	2.05128	4.0201	TP53, 1+0 (M=1)	141.609	CHAMP-panel
L02	L02_2	In house	No	After freezing	8.4	149.6	17.8095	Yes	45	Aid ctDNA % calculation	5.85274	11.0583	TP53, 1+0 (M=1)	328.237	CHAMP-panel
L02	L02_3	In house	No	After freezing	10.1	1288.6	127.584	Yes	45	NA	1.32789	2.62097	TP53, 1+0 (M=1)	557.323	CHAMP-panel
L03	L03_1_B	In house	No	After freezing	7.2	1356.6	188.417	Yes	45	Aid ctDNA % calculation	6.53514	12.2685	TP53, 1+0 (M=1)	3852.66	CHAMP-panel
L03	L03_2	In house	No	After freezing	7.5	4182	557.6	Yes	49.2	Aid ctDNA % calculation	1.07656	2.13018	TP53, 1+0 (M=1)	1979.64	CHAMP-panel
L04	L04_1_B	In house	No	After freezing	7.5	98.6	13.1467	Yes	45	NA	0.26	0.52	TP53, 1+1 (M=1)	11.3938	CHAMP-panel
L04	L04_2	In house	No	After freezing	10	105.4	10.54	Yes	45	NA	0.09	0.18	TP53, 1+1 (M=1)	3.162	CHAMP-panel
L04	L04_3	In house	No	Before freezing	8.8	95.2	10.8182	Yes	45	NA	0.21	0.42	TP53, 1+1 (M=1)	7.57273	CHAMP-panel
L04	L04_4	In house	No	Before freezing	9.5	105.4	11.0947	Yes	45	NA	0.09	0.18	TP53, 1+1 (M=1)	3.32842	CHAMP-panel
L05	L05_1_B	In house	No	Before freezing	8	136	17	Yes	45	Aid ctDNA % calculation	4.90937	5.03291	KRAS, 2+1 (M=2)	142.599	CHAMP-panel
L05	L05_2	In house	No	Before freezing	6.5	122.4	18.8308	Yes	45	NA	0.899428	0.903491	KRAS, 2+1 (M=2)	28.3557	CHAMP-panel
L05	L05_3	In house	No	Before freezing	7.5	231.2	30.8267	Yes	45	NA	0.437063	0.43802	KRAS, 2+1 (M=2)	22.5045	CHAMP-panel
L05	L05_4	In house	No	Before freezing	5.5	102	18.5455	Yes	45	NA	0	0	NA	0	CHAMP-panel
L06	L06_1_B	In house	No	Before freezing	9	261.8	29.0889	Yes	45	NA	0	0	NA	0	CHAMP-panel
L06	L06_2	In house	No	Before freezing	9.5	887.4	93.4105	Yes	45	NA	0.13	0.26	TP53, 1+1 (M=1)	40.4779	CHAMP-panel
L06	L06_3	In house	No	Before freezing	8.5	275.4	32.4	Yes	45	NA	0.72	1.44	TP53, 1+1 (M=1)	77.76	CHAMP-panel
L06	L06_4	In house	No	Before freezing	10.5	1332.8	126.933	Yes	45	NA	0.43	0.86	TP53, 1+1 (M=1)	181.938	CHAMP-panel
L07	L07_1_B	In house	No	Before freezing	8.5	102	12	Yes	45	NA	0.662739	1.32548	KRAS, 1+1 (M=1)	26.5096	CHAMP-panel
L07	L07_2	In house	No	Before freezing	7	129.2	18.4571	Yes	45	NA	0	0	NA	0	CHAMP-panel
L07	L07_3	In house	No	Before freezing	7.5	54.4	7.25333	Yes	45	NA	1.32861	2.65722	KRAS, 1+1 (M=1)	32.1228	CHAMP-panel
L07	L07_4	In house	No	Before freezing	10.5	265.2	25.2571	Yes	45	NA	2.84858	5.69715	KRAS, 1+1 (M=1)	239.823	CHAMP-panel
L08	L08_1_B	In house	No	Before freezing	7	251.6	35.9429	Yes	45	NA	0	0	NA	0	CHAMP-panel
L08	L08_2	In house	No	Before freezing	9	251.6	27.9556	Yes	45	NA	0	0	NA	0	CHAMP-panel
L09	L09_1_B	In house	No	Before freezing	8	1914.2	239.275	Yes	45	CNA profile	23.066	37.4855	TP53, 1+0 (M=1)	14948.9	CHAMP-panel
L09	L09_2	In house	No	Before freezing	10.5	7412	705.905	Yes	65.4	CNA profile	13.346	23.5492	TP53, 1+0 (M=1)	27705.8	CHAMP-panel
L10	L10_1_B	In house	No	Before freezing	7	98.6	14.0857	Yes	45	NA	0	0	NA	0	CHAMP-panel
L10	L10_2	In house	No	Before freezing	9	363.8	40.4222	Yes	45	NA	0	0	NA	0	CHAMP-panel
L10	L10_3	In house	No	Before freezing	10	265.2	26.52	Yes	45	NA	0	0	NA	0	CHAMP-panel
L11	L11_1_B	In house	No	Before freezing	8.5	27.2	3.2	Yes	20	NA	0	0	NA	0	CHAMP-panel
L11	L11_2	In house	No	Before freezing	6.5	51	7.84615	Yes	37.5	NA	0	0	NA	0	CHAMP-panel
L11	L11_3	In house	No	Before freezing	8.8	136	15.4545	Yes	45	NA	0	0	NA	0	CHAMP-panel
L12	L12_1_B	In house	No	Before freezing	9	78.2	8.68889	Yes	45	NA	0	0	NA	0	CHAMP-panel
L12	L12_2	In house	No	Before freezing	9.3	428.4	46.0645	Yes	45	NA	0	0	NA	0	CHAMP-panel
L12	L12_3	In house	No	Before freezing	8.8	102	11.5909	Yes	45	NA	0	0	NA	0	CHAMP-panel
L13	L13_1_B	In house	No	Before freezing	9.7	115.6	11.9175	Yes	45	NA	0	0	NA	0	CHAMP-panel
L13	L13_2	In house	No	Before freezing	8.5	88.4	10.4	Yes	45	NA	0	0	NA	0	CHAMP-panel
L13	L13_3	In house	No	Before freezing	10	91.8	9.18	Yes	45	NA	0	0	NA	0	CHAMP-panel
L13	L13_4	In house	No	Before freezing	8.2	68	8.29268	Yes	45	NA	0	0	NA	0	CHAMP-panel
L13	L13_5	In house	No	Before freezing	8	47.6	5.95	Yes	35	NA	0	0	NA	0	CHAMP-panel
L14	L14_1_B	In house	No	Before freezing	10	85	8.5	Yes	45	NA	0	0	NA	0	CHAMP-panel
L14	L14_2	In house	No	Before freezing	10.5	95.2	9.06667	Yes	45	NA	0	0	NA	0	CHAMP-panel
L14	L14_3	In house	No	Before freezing	5.2	176.8	34	Yes	45	NA	0	0	NA	0	CHAMP-panel
L14	L14_4	In house	No	Before freezing	10.5	1468.8	139.886	Yes	45	NA	0	0	NA	0	CHAMP-panel
L15	L15_1_B	In house	No	Before freezing	9.7	20.4	2.10309	Yes	15	NA	0	0	NA	0	CHAMP-panel
L15	L15_2	In house	No	Before freezing	8.7	34	3.90805	Yes	25	NA	0	0	NA	0	CHAMP-panel
L15	L15_3	In house	No	Before freezing	8.1	34	4.19753	Yes	25	NA	0	0	NA	0	CHAMP-panel
L15	L15_4	In house	No	Before freezing	9.1	34	3.73626	Yes	25	NA	0	0	NA	0	CHAMP-panel
L16	L16_1_B	In house	No	Before freezing	11.1	248.2	22.3604	Yes	45	CNA profile	32.8052	32.8052	TP53, 2+0 (M=2)	1222.56	CHAMP-panel
L16	L16_2	In house	No	Before freezing	8.1	91.8	11.3333	Yes	45	Aid ctDNA % calculation	5.32213	5.32213	TP53, 2+0 (M=2)	100.529	CHAMP-panel
L16	L16_3	In house	No	Before freezing	9.8	125.8	12.8367	Yes	45	NA	1.5544	1.5544	TP53, 2+0 (M=2)	33.2558	CHAMP-panel
L17	L17_1	In house	No	Before freezing	9.8	452.2	46.1429	Yes	45	NA	0.0645995	0.129116	TP53, 1+0 (M=1)	9.9296	CHAMP-panel
L17	L17_2	In house	No	Before freezing	10.2	241.4	23.6667	Yes	45	NA	0.488486	0.972222	TP53, 1+0 (M=1)	38.3488	CHAMP-panel
L17	L17_3	In house	No	Before freezing	10.6	197.2	18.6038	Yes	45	NA	0.788436	1.56454	TP53, 1+0 (M=1)	48.5105	CHAMP-panel
L17	L17_4	In house	No	Before freezing	7.6	268.6	35.3421	Yes	45	Aid ctDNA % calculation	6.87831	12.8713	TP53, 1+0 (M=1)	758.164	CHAMP-panel
L17	L17_5	In house	No	Before freezing	8.5	187	22	Yes	45	NA	0.464253	0.924214	TP53, 1+0 (M=1)	33.8879	CHAMP-panel
L18	L18_1_B	In house	No	Before freezing	6.5	47.6	7.32308	Yes	35	NA	0.0582411	0.116482	TP53, 1+1 (M=1)	1.42168	CHAMP-panel
L18	L18_2	In house	No	Before freezing	7.3	125.8	17.2329	Yes	45	NA	0	0	NA	0	CHAMP-panel
L18	L18_3	In house	No	Before freezing	8.5	60.52	7.12	Yes	45	NA	0	0	NA	0	CHAMP-panel
L18	L18_4	In house	No	Before freezing	6.3	57.8	9.1746	Yes	42.5	NA	0.334262	0.668524	TP53, 1+1 (M=1)	10.2224	CHAMP-panel
L19	L19_1_B	In house	No	Before freezing	8.6	669.8	77.8837	Yes	45	CNA profile	12.246	21.82	TP53, 1+0 (M=1)	2832.37	CHAMP-panel
L19	L19_2	In house	No	Before freezing	9.5	523.6	55.1158	Yes	45	Aid ctDNA % calculation	4.46097	8.54093	TP53, 1+0 (M=1)	784.566	CHAMP-panel
L20	L20_1_B	In house	No	Before freezing	8.8	44.2	5.02273	Yes	32.5	NA	0	0	NA	0	CHAMP-panel
L20	L20_2	In house	No	Before freezing	8.8	129.2	14.6818	Yes	45	NA	0.0402414	0.0804829	TP53, 1+1 (M=1)	1.96939	CHAMP-panel
L20	L20_3	In house	No	Before freezing	7	61.2	8.74286	Yes	45	NA	0	0	NA	0	CHAMP-panel
L21	L21_1_B	In house	No	Before freezing	11.5	149.6	13.0087	Yes	45	NA	0	0	NA	0	CHAMP-panel
L21	L21_2	In house	No	Before freezing	9.9	64.6	6.52525	Yes	45	NA	0	0	NA	0	CHAMP-panel
L21	L21_3	In house	No	Before freezing	9.5	105.4	11.0947	Yes	45	NA	0	0	NA	0	CHAMP-panel
L22	L22_1_B	In house	No	Before freezing	9.7	238	24.5361	Yes	45	CNA profile	26.6798	42.1217	SMAD4, 1+0 (M=1)	1722.5	CHAMP-panel
L22	L22_2	In house	No	Before freezing	10.7	142.8	13.3458	Yes	45	CNA profile	12.2466	21.8208	SMAD4, 1+0 (M=1)	485.36	CHAMP-panel
L22	L22_3	In house	No	Before freezing	9.7	125.8	12.9691	Yes	45	Aid ctDNA % calculation	2.93501	5.70265	SMAD4, 1+0 (M=1)	123.263	CHAMP-panel
L24	L24_1_B	In house	No	Before freezing	9.5	71.4	7.51579	Yes	45	NA	0.171723	0.343446	KRAS, 1+1 (M=1)	4.30211	CHAMP-panel
L24	L24_2	In house	No	Before freezing	11	74.8	6.8	Yes	45	NA	0.03	0.06	TP53, 1+1 (M=1)	0.68	CHAMP-panel
L24	L24_3	In house	No	Before freezing	10.6	91.8	8.66038	Yes	45	NA	0	0	NA	0	CHAMP-panel
L26	L26_1_B	In house	No	Before freezing	7.3	411.4	56.3562	Yes	45	Aid ctDNA % calculation	1.8621	3.72421	KRAS, 1+1 (M=1)	349.803	CHAMP-panel
L26	L26_2	In house	No	Before freezing	8.7	272	31.2644	Yes	45	NA	0.156331	0.312663	KRAS, 1+1 (M=1)	16.292	CHAMP-panel
L26	L26_3	In house	No	Before freezing	9.1	476	52.3077	Yes	45	NA	0.048852	0.097704	KRAS, 1+1 (M=1)	8.51778	CHAMP-panel
L26	L26_4	In house	No	Before freezing	9.9	380.8	38.4646	Yes	45	NA	0.186741	0.373483	KRAS, 1+1 (M=1)	23.9431	CHAMP-panel
L27	L27_1_B	In house	No	Before freezing	8.1	34	4.19753	Yes	25	NA	0	0	NA	0	CHAMP-panel
L27	L27_2	In house	No	Before freezing	8	47.6	5.95	Yes	35	NA	0	0	NA	0	CHAMP-panel
L27	L27_3	In house	No	Before freezing	8	748	93.5	Yes	45	NA	0	0	NA	0	CHAMP-panel
L27	L27_4	In house	No	Before freezing	8	421.6	52.7	Yes	45	NA	0	0	NA	0	CHAMP-panel
L28	L28_1_B	In house	No	Before freezing	7.6	71.4	9.39474	Yes	45	NA	0	0	NA	0	CHAMP-panel
L28	L28_2	In house	No	Before freezing	7.3	149.6	20.4932	Yes	45	NA	0	0	NA	0	CHAMP-panel
L28	L28_3	In house	No	Before freezing	8.9	207.4	23.3034	Yes	45	NA	0	0	NA	0	CHAMP-panel
L28	L28_4	In house	No	Before freezing	9	1553.8	172.644	Yes	45.7	NA	0	0	NA	0	CHAMP-panel
L29	L29_1_B	In house	No	Before freezing	6.6	81.6	12.3636	Yes	45	NA	0	0	NA	0	CHAMP-panel
L29	L29_2	In house	No	Before freezing	7.9	744.6	94.2532	Yes	45	NA	0	0	NA	0	CHAMP-panel
L29	L29_3	In house	No	Before freezing	7	326.4	46.6286	Yes	45	NA	0	0	NA	0	CHAMP-panel
L29	L29_4	In house	No	Before freezing	9.5	132.6	13.9579	Yes	45	NA	0	0	NA	0	CHAMP-panel
L30	L30_1_B	In house	No	Before freezing	8.3	85	10.241	Yes	45	NA	0.156986	0.313972	KRAS, 1+1 (M=1)	5.35896	CHAMP-panel
L30	L30_2	In house	No	Before freezing	8.6	85	9.88372	Yes	45	NA	0.485866	0.971731	KRAS, 1+1 (M=1)	16.0072	CHAMP-panel
L31	L31_1_B	In house	No	Before freezing	9.7	64.6	6.65979	Yes	45	NA	0.299252	0.598504	KRAS, 1+1 (M=1)	6.64319	CHAMP-panel
L31	L31_2	In house	No	Before freezing	10.5	397.8	37.8857	Yes	45	NA	0	0	NA	0	CHAMP-panel
L31	L31_3	In house	No	Before freezing	9.7	176.8	18.2268	Yes	45	NA	0	0	NA	0	CHAMP-panel
L31	L31_4	In house	No	Before freezing	10	197.2	19.72	Yes	45	NA	0.207469	0.414938	KRAS, 1+1 (M=1)	13.6376	CHAMP-panel

## Sheet: Table S2
Table S2. Tumor tissue sample overview
Patient	Namn	Tissue type	Sequencing	SNP array	Treatment status	Normal comparison	Variant information	Mean target cov
M1	M1_01_01_PX	Core needle biopsy, liver	CTG	Yes	Naive	Blood	Yes	602.25
M1	M1_02_02_PX	Core needle biopsy, liver	Eurofins	Yes	Naive	Blood	No - Insufficient TC	859.53
M1	M1_01_02_PX	Core needle biopsy, liver	Eurofins	No	Naive	Blood	No - Insufficient TC	995.63
M1	M1_01_01_RES	Excision biopsy, liver	Eurofins	Yes	Naive	Blood	Yes	841.7
M2	M2_01_01	Core needle biopsy, liver	Eurofins	No	Naive	Blood	Yes	996.83
M4	M4_01_01_A	Excision biopsy, navel	CTG	Yes	Not naive	Blood	Yes	449.335
M4	M4_01_02_B	Excision biopsy, navel	CTG	Yes	Not naive	Blood	Yes	718.067
M4	M4_01_02_F	Excision biopsy, navel	CTG	Yes	Not naive	Blood	Yes	671.251
M4	M4_01_03_C	Excision biopsy, navel	CTG	Yes	Not naive	Blood	Yes	574.684
M5	M5_01_01	Core needle biopsy, liver	Eurofins	No	Naive	Blood	Yes	1002.3
M7	M7_01_01	Core needle biopsy, liver	Eurofins	Yes	Naive	Blood	Yes	925.63
M9	M9_02_01	Core needle biopsy, peritoneum	Eurofins	Yes	Naive	Blood	Yes	1171.77
M9	M9_03_01	Core needle biopsy, peritoneum	CTG	Yes	Naive	Blood	Yes	292.457
M11	M11_01_01	Core needle biopsy, liver - Not sufficient	-	-	Naive	NA	No - Insufficient material	-
M11	M11_OL_02_A	Post mortem metastasis, lung	CTG	Yes	Post mortem - Not naive	Blood	Yes	1452
M11	M11_OL_07_A	Post mortem pancreatic tumor	CTG	Yes	Post mortem - Not naive	Blood	Yes	1168.13
M11	M11_OL_11_C	Post mortem metastasis, liver	CTG	Yes	Post mortem - Not naive	Blood	Yes	2005.08
M11	M11_OL_14_A	Post mortem metastasis, liver	CTG	Yes	Post mortem - Not naive	Blood	No - Failed	-
M11	M11_OL_18_A	Post mortem metastasis, liver	CTG	Yes	Post mortem - Not naive	Blood	Yes	1228.25
M11	M11_OL_22_A	Post mortem metastasis, fossa douglasii	CTG	Yes	Post mortem - Not naive	Blood	Yes	1058
M11	M11_OL_23_B	Post mortem metastasis, diaphragm	CTG	Yes	Post mortem - Not naive	Blood	Yes	1316.99
M11	M11_OL_28_A	Post mortem peripancreatic tissue	CTG	Yes	Post mortem - Not naive	Blood	Yes	754.7
M11	M11_OL_09_A	Post mortem pancreatic tumor	CTG	Yes	Post mortem - Not naive	Blood	Yes	1397.35
M11	M11_OL_30_A	Post mortem peripancreatic tissue	CTG	Yes	Post mortem - Not naive	Blood	Yes	1159.74
M12	M12_01_01_D	Core needle biopsy, liver	CTG	Yes	Not naive	Blood	Yes	856.48
M12	M12_02_01_C	Core needle biopsy, liver	CTG	Yes	Not naive	Blood	Yes	976.403
M12	M12_02_02_A	Core needle biopsy, liver	CTG	Yes	Not naive	Blood	Yes	1099.33
M14	M14_01_06_D	Resected pancreatic tumor	Eurofins	Yes	Naive	Adjacent normal pancreas	Yes	1296.61
M14	M14_01_06_E	Resected pancreatic tumor	Eurofins	Yes	Naive	Adjacent normal pancreas	Yes	1399.9
M14	M14_01_11_E	Resected pancreatic tumor	Eurofins	Yes	Naive	Adjacent normal pancreas	Yes	1347.06
M14	M14_01_16_C	Resected pancreatic tumor	Eurofins	Yes	Naive	Adjacent normal pancreas	Yes	1340.39
M14	M14_01_18_B	Resected pancreatic tumor	Eurofins	No	Naive	Adjacent normal pancreas	Yes	1331.16
M14	M14_01_06_B	Resected pancreatic tumor	Eurofins	No	Naive	Adjacent normal pancreas	Yes	1372.64
M14	M14_01_06_H	Resected pancreatic tumor	Eurofins	No	Naive	Adjacent normal pancreas	Yes	1317.24
M14	M14_01_11_B	Resected pancreatic tumor	Eurofins	No	Naive	Adjacent normal pancreas	Yes	1334.74
M14	M14_01_11_C	Resected pancreatic tumor	Eurofins	No	Naive	Adjacent normal pancreas	Yes	2147.77
M16	M16_01_07_A	Resected pancreatic tumor	Eurofins	Yes	Naive	Adjacent normal pancreas	Yes	1266.63
M16	M16_01_08_C	Resected pancreatic tumor	Eurofins	Yes	Naive	Adjacent normal pancreas	Yes	1175.84
M16	M16_01_15_B	Resected pancreatic tumor	Eurofins	Yes	Naive	Adjacent normal pancreas	Yes	1146.02
M16	M16_01_15_D	Resected pancreatic tumor	Eurofins	Yes	Naive	Adjacent normal pancreas	Yes	1100.63
M16	M16_01_20_B	Resected lymph node metastasis	Eurofins	Yes	Naive	Adjacent normal pancreas	Yes	1124.66
M16	M16_01_15_A	Resected pancreatic tumor	Eurofins	No	Naive	Adjacent normal pancreas	Yes	1104.72
M16	M16_01_20_A	Resected lymph node metastasis	Eurofins	No	Naive	Adjacent normal pancreas	Yes	1173.15
M18	M18_01_05_D	Resected pancreatic tumor	Eurofins	Yes	Naive	Adjacent normal pancreas	No - Insufficient TC	1315.26
M18	M18_01_09_A	Resected pancreatic tumor	Eurofins	No	Naive	Adjacent normal pancreas	Yes	998.47
M18	M18_01_11_A	Resected pancreatic tumor	Eurofins	Yes	Naive	Adjacent normal pancreas	Yes	1671.04
M18	M18_01_15_D	Resected pancreatic tumor	Eurofins	No	Naive	Adjacent normal pancreas	No - Insufficient TC	1665.29
M18	M18_01_21_A	Resected pancreatic tumor	Eurofins	No	Naive	Adjacent normal pancreas	Yes	1477.49
M19	M19_01_01	Core needle biopsy, lymph node metastasis	No	Yes	Naive	Blood	No - Insufficient TC	-
M19	M19_01_02	Core needle biopsy, lymph node metastasis	CTG	Yes	Naive	Blood	Yes	755.213
M19	M19_02_01	Core needle biopsy, lymph node metastasis	CTG	Yes	Naive	Blood	No - Insufficient TC	785.575
M19	M19_02_02	Core needle biopsy, lymph node metastasis	CTG	Yes	Naive	Blood	No - Insufficient TC	666.978
M20	M20_01_01	Core needle biopsy, liver	Eurofins	Yes	Naive	Adjacent normal pancreas	Yes	755.21
M21	M21_01_01	Core needle biopsy, pancreas - Not sufficient	-	-	Naive	-	No - Insufficient material	-
M22	M22_03_01	Core needle biopsy, pancreas - Not sufficient	-	-	Naive	-	No - Insufficient material	-
M25	M25_01_01	Core needle biopsy, liver	CTG	Yes	Naive	Blood	Yes	879.022
M26	M26_01_03_A	Resected pancreatic tumor	CTG	Yes	Naive	Blood	Yes	1114.88
M26	M26_01_06_A	Resected pancreatic tumor	CTG	Yes	Naive	Blood	Yes	1068.36
M26	M26_01_07_B	Resected pancreatic tumor	CTG	Yes	Naive	Blood	Yes	1043.99
M26	M26_01_18_A	Resected lymph node metastasis	CTG	Yes	Naive	Blood	Yes	786.603
M26	M26_03_01_A	Resected lymph node metastasis	CTG	Yes	Naive	Blood	Yes	794.501
M27	M27_01_01	Core needle biopsy, liver - Not sufficient	-	-	Naive	-	No - Insufficient material	-
M28	M28_01_02	Core needle biopsy, lung	CTG	Yes	Naive	Blood	Yes	245.492
M28	M28_01_03	Core needle biopsy, lung	CTG	Yes	Naive	Blood	Yes	477.334
M29	M29_06_06_A	Resected pancreatic tumor	No	Yes	Not naive	-	No - Insufficient TC	-
M29	M29_06_07_C	Resected pancreatic tumor	No	Yes	Not naive	-	No - Insufficient TC	-
M29	M29_06_14_B	Resected pancreatic tumor	No	Yes	Not naive	-	No - Insufficient TC	-
M29	M29_06_16_C	Resected pancreatic tumor	CTG	Yes	Not naive	Blood	Yes	477.266
M29	M29_06_16_D	Resected pancreatic tumor	CTG	Yes	Not naive	Blood	Yes	800.94
M29	M29_06_06_B	Resected pancreatic tumor	No	Yes	Not naive	-	No - Insufficient TC	-
M29	M29_06_07_D	Resected pancreatic tumor	CTG	Yes	Not naive	Blood	Yes	1263.27
M30	M30_01_06_C	Resected pancreatic tumor	No	Yes	Not naive	-	No - Insufficient TC	-
M30	M30_01_07_C	Resected pancreatic tumor	CTG	Yes	Not naive	Blood	Yes	1084.48
M30	M30_01_09_E	Resected pancreatic tumor	CTG	Yes	Not naive	Blood	Yes	788.633
M30	M30_01_12_D	Resected pancreatic tumor	CTG	Yes	Not naive	Blood	Yes	498.648
M30	M30_01_14_A	Resected lymph node metastasis	CTG	Yes	Not naive	Blood	Yes	409.849
M30	M30_02_02_A	Resected lymph node metastasis	No	Yes	Not naive	-	No - Insufficient TC	-
M32	M32_01_01	Core needle biopsy, liver	CTG	Yes	Naive	Blood	Yes	862.446
M33	M33_01_01	Core needle biopsy, duodenum	CTG	Yes	Naive	Blood	Yes	522.373
M34	M34_01_01	Core needle biopsy, liver	CTG	Yes	Naive	Blood	Yes	904.709
L1	L1_01_01-02	Core needle biopsy, liver	CTG	Yes	Naive	Blood	Yes	823.425
L3	L3_01_01	Core needle biopsy, liver	CTG	Yes	Naive	Blood	Yes	339.689
L4	L4_01_05_B	Resected pancreatic tumor	No	Yes	Naive	-	No - Insufficient TC	-
L4	L4_01_06_C	Resected pancreatic tumor	CTG	Yes	Naive	Blood	Yes	1218.98
L4	L4_01_09_B	Resected pancreatic tumor	CTG	Yes	Naive	Blood	Yes	841.612
L4	L4_01_10_B	Resected lymph node metastasis	No	Yes	Naive	-	No - Insufficient TC	-
L4	L4_01_14_A	Resected pancreatic tumor	CTG	Yes	Naive	Blood	Yes	835.723
L4	L4_01_24_A	Resected lymph node metastasis	No	Yes	Naive	-	No - Insufficient TC	-
L4	L4_01_05_A	Resected pancreatic tumor	CTG	Yes	Naive	Blood	Yes	1676.44
L4	L4_01_06_F	Resected pancreatic tumor	No	No	Naive	-	No - Insufficient TC	-
L4	L4_01_15_B	Resected pancreatic tumor	CTG	Yes	Naive	Blood	Yes	1454.54
L5	L5_01_01_B	Core needle biopsy, liver	CTG	Yes	Naive	Blood	Yes	899.468
L5	L5_01_02_C	Core needle biopsy, liver	CTG	Yes	Naive	Blood	Yes	863.508
L5	L5_01_02_E	Core needle biopsy, liver	CTG	Yes	Naive	Blood	Yes	1003.59
L7	L7_01_01	Core needle biopsy, liver - Not sufficient	No	No	Naive	-	No - Insufficient material	-
L8	L8_01_06	Resected lymph node metastasis	No	Yes	Naive	-	No - Insufficient TC	-
L8	L8_01_07_B	Resected lymph node metastasis	CTG	Yes	Naive	Blood	Yes	759.286
L8	L8_01_10_A	Resected pancreatic tumor	CTG	Yes	Naive	Blood	Yes	771.196
L8	L8_01_13_C	Resected pancreatic tumor	CTG	Yes	Naive	Blood	Yes	911.88
L8	L8_01_18_A	Resected pancreatic tumor	CTG	Yes	Naive	Blood	Yes	726.734
L10	L10_01_01	Core needle biopsy, liver	CTG	Yes	Not naive	Blood	Yes	1138.76
L11	L11_01_02_A	Resected pancreatic tumor	No	Yes	Naive	-	No - Insufficient TC	-
L11	L11_01_02_E	Resected pancreatic tumor	CTG	Yes	Naive	Blood	Yes	1040.41
L11	L11_01_02_C	Resected lymph node metastasis	CTG	Yes	Naive	Blood	Yes	1087.23
L11	L11_01_05_C	Resected pancreatic tumor	CTG	Yes	Naive	Blood	Yes	500.336
L11	L11_04_01_A	Resected metastasis stomach	No	Yes	Naive	-	No - Insufficient TC	-
L13	L13_01_06_I	Resected pancreatic tumor	CTG	Yes	Naive	Blood	Yes	1236.46
L13	L13_01_07_A	Resected pancreatic tumor	CTG	Yes	Naive	Blood	Yes	743.414
L13	L13_01_08_B	Resected pancreatic tumor	CTG	Yes	Naive	Blood	Yes	724.464
L13	L13_01_08_E	Resected pancreatic tumor	CTG	Yes	Naive	Blood	Yes	1054.64
L13	L13_01_31_A	Resected lymph node metastasis	CTG	Yes	Naive	Blood	Yes	498.309
L14	L14_01_01_B	Core needle biopsy, mesentery	No	Yes	Naive	-	No - Insufficient TC	-
L14	L14_01_02_C	Core needle biopsy, mesentery	CTG	Yes	Naive	Blood	Yes	701.006
L14	L14_02_01_A	Core needle biopsy, pancreas	CTG	Yes	Naive	-	No - Insufficient TC
L15	L15_05_06_C	Resected pancreatic tumor	CTG	Yes	Not naive	Blood	Yes	1114.02
L15	L15_05_07_D	Resected pancreatic tumor	CTG	Yes	Not naive	Blood	Yes	1178.15
L15	L15_05_08_C	Resected pancreatic tumor	CTG	Yes	Not naive	Blood	Yes	419.007
L15	L15_05_10_C	Resected pancreatic tumor	CTG	Yes	Not naive	Blood	Yes	355.04
L15	L15_05_14_A	Resected pancreatic tumor	CTG	Yes	Not naive	Blood	Yes	568.977
L16	L16_01_01	Core needle biopsy, liver	CTG	Yes	Naive	Blood	Yes	631.672
L19	L19_01_01	Core needle biopsy, liver	CTG	Yes	Naive	Blood	Yes	635.684
L20	L20_05_05_C	Resected pancreatic tumor	CTG	Yes	Not naive	Blood	Yes	709.396
L20	L20_05_06_A	Resected lymph node metastasis	CTG	Yes	Not naive	Blood	Yes	580.908
L20	L20_05_08_A	Resected pancreatic tumor	No	Yes	Not naive	-	No - Insufficient TC	-
L20	L20_05_11_B	Resected pancreatic tumor	CTG	Yes	Not naive	Blood	Yes	705.779
L20	L20_05_14_B	Resected pancreatic tumor	CTG	Yes	Not naive	Blood	Yes	782.445
L20	L20_05_19_A	Resected lymph node metastasis	CTG	Yes	Not naive	Blood	Yes	928.405
L21	L21_02_02	Core needle biopsy, pancreas	CTG	Yes	Naive	Blood	Yes	718.468
L21	L21_01_04	Core needle biopsy, lymph node metastasis	CTG	Yes	Naive	Blood	Yes	1168.35
L22	L22_01_01	Core needle biopsy, liver - Not sufficient	No	No	Naive	-	No - Insufficient material	-
L26	L26_01_01	Core needle biopsy, liver	CTG	Yes	Naive	Blood	Yes	699.724
L27	L27_01_02_A	Resected pancreatic tumor	CTG	Yes	Naive	Blood	Yes	964.012
L27	L27_01_03_A	Resected pancreatic tumor	CTG	Yes	Naive	Blood	Yes	948.745
L27	L27_01_05_B	Resected pancreatic tumor	CTG	Yes	Naive	Blood	Yes	721.166
L27	L27_01_05_F	Resected pancreatic tumor	CTG	Yes	Naive	Blood	Yes	720.495
L27	L27_01_06_A	Resected pancreatic tumor	CTG	Yes	Naive	Blood	Yes	871.74
L28	L28_04_09_B	Resected pancreatic tumor	CTG	Yes	Naive	Blood	Yes	545.601
L28	L28_04_09_A	Resected lymph node metastasis	CTG	Yes	Naive	Blood	Yes	499.927
L28	L28_04_10_A	Resected pancreatic tumor	CTG	Yes	Naive	Blood	Yes	443.055
L28	L28_04_11_A	Resected pancreatic tumor	No	Yes	Naive	-	No - Insufficient TC	-
L28	L28_04_14_D	Resected pancreatic tumor	CTG	Yes	Naive	Blood	Yes	563.828
L29	L29_01_03_C	Resected pancreatic tumor	No	Yes	Naive	-	No - Insufficient TC	-
L29	L29_01_06_A	Resected pancreatic tumor	CTG	Yes	Naive	Blood	Yes	759.337
L29	L29_01_06_E	Resected pancreatic tumor	CTG	Yes	Naive	Blood	Yes	783.736
L29	L29_01_07_A	Resected pancreatic tumor	CTG	Yes	Naive	Blood	Yes	1217.56
L29	L29_01_09_A	Resected pancreatic tumor	No	Yes	Naive	-	No - Insufficient TC	-
L29	L29_01_08_B	Resected pancreatic tumor	CTG	Yes	Naive	Blood	Yes	1356.53
L30	L30_01_01	Core needle biopsy, pancreas	CTG	Yes	Naive	Blood	Yes	990.406

## Sheet: Table S3
Table S3. GMCK panel design for broad targeted sequencing
All exons	Hotspot only	CHIP hotspot	CHIP all exons	Introns	Gene body	Pharmacogenomic variants	Genes with tiles baits to increase CNV calling sensitivity	Tiled baits - genome wide	Microsatellites
ASXL1	GNA11	SF3B1	DNMT3A	ALK	CDK12	COMT	AKT2	2842 int total	63 in total
JAK2	GNAQ	XPO1		BRAF	TP53	CYP2D6	ALK
FANCA	U2AF1	CBFB		EGFR	RB1	DPYD	AMER1
SDHB	IDH2	PTPN11		ERG	PTEN	FGFR4	APC
SDHC	ERBB3	CARD11		ETV6	AR	HOXB13	APOBEC3B
BMPR1A	SPOP	RUNX1		EWSR1	ATM	HSD3B1	AR
SDHD	ERBB4	NSD1		FGFR1	BRCA1	NQO1	AR_ENHANCER				Mutations			OncoKB coverage
POT1	PIK3CB	BCL2		FGFR2	BRCA2	TPMT	ARID1A					All coding exons	197 genes	26/31
FANCM	MAX	CD79B		FGFR3	CD274	UGT1A1	ATM					Hotspots	132 genes	2021-05-31
EPCAM	MYC	CEBPA		GPR126			AXIN1				Pharmacogenetic variants
GREM1	CCND1	IKZF1		KIT			BRCA1					SNPs	9 genes
PRSS1	STAT3	MYD88		NTRK1			BRCA2				Copy-number alterations
RECQL	ARID1B	RARA		NTRK3			CCND1					Tiled SNP for genome-wide CNV	2814 SNPs
PHOX2B	NFE2L2	TET2		PDGFRA			CCNE1					Directed analysis to increase sensitivty	86 genes	2021-06-06
FH	PPP2R1A	WHSC1/NSD2		PDGFRB			CD274				Structural variation
EP300	RAF1	SRSF2		RET			CDK12					Genefusions by intronic sequencing	19 genes	2021-09-10
PAX5	BCOR	FLT3		ROS1			CDK4					Gene-body sequencing (e.g. BRCA1/2)	9 genes
PDCD1	JUN			TERT			CDKN2A				Microsatellite instability & Hypermutation
CD274	KDR			TMPRSS2			CDKN2B					Microsatellites	63 in total
JAK1	MAPK1						CDKN2C					Hypermutation, entire design footprint	yes
MLH3	MYCN						CHD1					Associated genes	7
NKX3-1	RAC1						CHEK2				Total size (Mb)
SPEN	FGFR4						CSMD1						2.4
CDC27	SOS1						DROSHA
RAD52	ACVR1						EGFR
CHD1	PPP6C						ERBB2
EZH2	RHOA						FANCA
MED12	CBL						FANCC
PIK3CG	ERG						FANCD2
PMS1	HIST1H3B						FBXW7
SOX9	SMAD3						FGFR1
HLA-C	EPAS1						FLT3
CDKN2C	GATA2						FLT4
AR	SMO						FOXA1
MSH6	AKT2						GPC3
FGFR2	PREX2						IGF1R
MSH2	RHEB						INTS4
PALB2	RIT1						JUN
MTOR	BCL6						KDM6A
ATR	CDK6						KIT
BAP1	DAXX						KMT2C
CHEK2	FOXL2						KRAS
CDKN1B	HIST1H3C						LRP1B
CTNNB1	SOCS1						MAP2K4
DICER1	RRAS2						MCL1
ERCC2	RXRA						MDM2
FBXW7	SOX17						MDM4
GNAS	BCL2L11						MEN1
VHL	EIF1AX						MET
KEAP1	HIST1H1C						MITF
ARID1A	CCND3						MLH1
KDM6A	IRF4						MSH2
KMT2D	MAP2K2						MYC
MAP3K1	PTPRS						MYCL
MEN1	RICTOR						MYCN
NBN	TP63						NCOA3
PMS2	AKT1						NF1
PRKAR1A	BRAF						NF2
SMARCA4	HRAS						NKX2
ARAF	KRAS						NKX3
ATRX	IDH1						NTRK1
BARD1	NRAS						PARK2
KMT2C	AKT3						PAX5
RNF43	BCL10						PBRM1
FOXA1	FOXO1						PDE4D
MAP2K4	MAP3K13						PDGFRA
PIK3R1	PTPRT						PIK3CA
AXIN2	SUZ12						PIK3R1
BRIP1	AXL						PPM1D
CDK12	IGF1R						PTEN
MUTYH	KLF4						RAF1
NCOR1	SDHAF2						RB1
NF2	SMARCD1						SKP2
SMAD2	TRAF7						SMAD4
CTCF	DIS3						SMARCB1
CYLD	DNAJB1						SOX2
GATA3	EIF4A2						STK11
NOTCH1	IRS2						SUFU
TGFBR2	MYOD1						T_E_DEL
ZFHX3	PARP1						TERT
B2M	RPTOR						TP53
FAT1	ERRFI1						TSC1
TBX3	GLI1						TSC2
CREBBP	GSK3B						VHL
MITF	LYN						WT1
PBRM1	PIK3CD						WWOX
SETD2	PRKCI						ZBTB16
WT1	CTLA4
IL6ST	PAK7
ARID2	ANKRD11
EPHA3	DNMT1
RAD51D	DNMT3B
CIC	FAM58A
KDM5C	HIST1H3H
MGA	KNSTRN
MRE11	MDC1
MSH3	MST1
NOTCH2	NCOA3
PPM1D	PDPK1
SDHA	PLK2
CASP8	PPP4R2
KMT2A	PRDM14
RAD50	RPS6KA4
RAD51C	SESN2
STAG2	SPRED1
POLQ	STK19
CHD4	TGFBR1
LZTR1	POLE
AXIN1	CUL3
FUBP1	PIK3R2
HLA-A	FOXP1
KMT2B	H3F3A
PLCG1	PIM1
PSIP1	PTPRD
TCF12	EPHB1
TLR4	GTF2I
USP9X	BRD4
ERCC4	CRLF2
FANCC	ETV6
NTRK1	TCF3
ASXL2	TET1
LATS1	TNFRSF14
DDX3X	EPHA7
ZMYM2	MEF2B
BLM	RPL22
TAF1	PGR
GNA13	INPPL1
GPS2	NUP93
HLA-B	ACVR2A
RASA1	TCEB1/ELOC
SMC3	HNF1A
TRAF3	CDK4
ACVR1B
GABRA6
IRF2
KEL
CHEK1
RAD51B
NTRK3
ARID5B
CSDE1
CYSLTR2
ELF3
H3F3C
LATS2
ARHGAP35
ALB
HIST1H1E
SMC1A
SPTA1
CD70
BTG2
ATM
BRCA1
BRCA2
PTEN
NF1
PDGFRA
APC
MET
PIK3CA
RET
PTCH1
ALK
CDH1
ERBB2
RB1
SMAD4
TP53
TSC1
TSC2
ESR1
EGFR
MLH1
SMARCB1
MAP2K1
FGFR1
RAD51
CDKN2A
KIT
FGFR3
STK11
AMER1
POLD1
RBM10
TCF7L2
RAD21
RECQL4
CHD3
SMARCA1
COL5A1
ZMYM3
CDKN1A
HGF
RPL5
TBL1XR1
PLCB4
ERCC3

## Sheet: Table S4
Table S4. Broad targeted sequencing of leucocyte derived normal samples
Patient	Sample name	Mean target cov	Fold enrichment	Fold 80 base penalty	Read pairs examined	Duplication (%)	Median insert size
M1	M1_Normal	410.188	606.238	2.05094	11816930	19.057	278
M2	M2_Normal	458	599	2.29	1328837	20.36	292
M4	M4_Normal	409.18	592.931	2.0459	12170028	19.217	276
M5	M5_Normal	409	606	2.04	11680333	19.47	282
M7	M7_Normal	438	602	2.19	13110881	21.26	278
M9	M9_Normal	480.005	586.063	2.40002	14938307	24.4969	307
M10	M10_Normal	405	582	2.02	11972249	21.1	318
M11	M11_Normal	422.682	572.649	2.11341	12657436	21.3506	322
M12	M12_Normal	473.26	573.539	2.3663	14200291	22.4126	329
M14	M14_Normal	519	587	2.59	16240287	25.01	304
M15	M15_Normal	463	583	2.32	14189248	23.76	312
M16	M16_Normal	464	581	2.32	13950367	22.06	315
M17	M17_Normal	524	549	2.62	16907172	27.89	368
M18	M18_Normal	440	559	2.2	13422233	24.37	356
M19	M19_Normal	436.217	545.9	2.18109	13565000	24.3878	356
M20	M20_Normal	423	555	2.12	13232571	25.57	359
M21	M21_Normal	466	553	2.33	14584215	26.17	363
M22	M22_Normal	415	557	2.08	125541	23.57	363
M23	M23_Normal	426	558	2.13	13030473	24.49	354
M24	M24_Normal	391	559	1.95	12194212	25.97	357
M25	M25_Normal	342.287	608.757	1.71144	9586244	16.207	273
M26	M26_Normal	344.048	613.62	1.72024	9787858	17.4105	264
M27	M27_Normal	395	610	1.98	1134844	18.69	275
M28	M28_Normal	347.859	589.069	1.7393	9972852	15.8311	270
M29	M29_Normal	313.757	627.85	1.56879	8635166	16.3096	261
M30	M30_Normal	303.037	609.98	1.51519	8457694	15.8656	271
M31	M31_Normal	256	670	1.28	7403804	20.26	229
M32	M32_Normal	372.703	554.066	1.86351	11411517	19.892	315
M33	M33_Normal	396.573	574.469	1.98287	11930026	19.9166	302
M34	M34_Normal	494.673	553.576	2.47337	15588250	23.0466	327
L1	L1_Normal	445.463	520.497	2.22732	14933098	29.1529	388
L2	L2_Normal	397	549	1.99	11806899	22.66	368
L3	L3_Normal	434.13	546.838	2.17065	13098776	23.934	371
L4	L4_Normal	457.892	545.656	2.28946	13693676	22.8676	368
L5	L5_Normal	424.05	539.19	2.12025	12892178	23.6173	379
L6	L6_Normal	491	552	2.45	14709776	23.78	368
L7	L7_Normal	418	539	2.09	12423157	22.16	371
L8	L8_Normal	444.44	548.868	2.2222	13446894	24.3993	370
L9	L9_Normal	464	541	2.32	14899777	26.08	353
L10	L10_Normal	545.302	507.034	2.72651	17671870	24.7321	408
L11	L11_Normal	422.518	547.417	2.11259	12912909	23.012	353
L12	L12_Normal	418	538	2.09	12985375	23.64	359
L13	L13_Normal	3180.21	550.22	15.9011	126486187	35.7317	285
L14	L14_Normal	415.468	551.47	2.07734	12881401	23.7449	343
L15	L15_Normal	396.815	553.245	1.98408	12221134	23.23	337
L16	L16_Normal	388.391	554.817	1.94196	11951723	23.1887	337
L17	L17_Normal	446	553	2.23	14016474	25.43	347
L18	L18_Normal	408	537	2.04	13327939	25.06	346
L19	L19_Normal	2703.86	571.334	13.5193	96918569	31.951	294
L20	L20_Normal	379.019	526.003	1.89509	12137728	23.3851	367
L21	L21_Normal	370.353	532.965	1.85176	12047533	25.3231	361
L22	L22_Normal	459	514	2.29	15499589	26.86	389
L24	L24_Normal	395	510	1.98	13428089	24.54	348
L26	L26_Normal	3033.99	544.344	15.17	118877536	34.9289	303
L27	L27_Normal	436	529.12	2.18	14402046	26.0439	361
L28	L28_Normal	418.811	533.631	2.09406	13966701	26.1751	345
L29	L29_Normal	415.026	523.862	2.07513	13520181	24.8053	368
L30	L30_Normal	444.192	592.813	2.22096	13330038	21.9183	290
L31	L31_Normal	433	568	2.17	13065943	19.79	295

## Sheet: Table S5
Table S5. CHAMP panel design
Probe pool A: Exons of 22 genes and hotspots of KRAS
Probe pool B: A SNP backbone of 6 chromosomes (3, 7, 8, 9, 17, 18)
Probe pool A					Probe pool B
List of genes	Coverage	Chromosome	SNP backbone for AIs		SNP backbone
ARID1A	Exons	1	No		1130 SNP positions
MTOR	Exons	1	No		60 bases up and downstream of CDKN2A
TGFBR2	Exons	3	Yes
PIK3CA	Exons	3	Yes
APC	Exons	5	No
EGFR	Exons	7	Yes
MET	Exons	7	Yes
BRAF	Exons	7	Yes
CDK6	Exons	7	Yes
FGFR1	Exons	8	Yes
MYC	Exons	8	Yes
CDKN2A	Exons	9	Yes
ATM	Exons	11	No
KRAS	Hotspots	12	No
BRCA2	Exons	13	No
PALB2	Exons	16	No
TP53	Exons	17	Yes
BRCA1	Exons	17	Yes
NF1	Exons	17	Yes
RNF43	Exons	17	Yes
ERBB2	Exons	17	Yes
SMAD4	Exons	18	Yes
GNAS	Exons	20	No

## Sheet: Table S6
Table S6. CHAMP panel probe pool A: Target regions of 23 genes
Chromosome	Start	End	Gene
chr1	11167541	11167557	MTOR
chr1	11168237	11168343	MTOR
chr1	11169346	11169427	MTOR
chr1	11169705	11169786	MTOR
chr1	11172908	11172974	MTOR
chr1	11174374	11174510	MTOR
chr1	11174869	11174944	MTOR
chr1	11175452	11175525	MTOR
chr1	11177060	11177143	MTOR
chr1	11181302	11181425	MTOR
chr1	11182035	11182183	MTOR
chr1	11184554	11184690	MTOR
chr1	11186678	11186853	MTOR
chr1	11187066	11187201	MTOR
chr1	11187680	11187863	MTOR
chr1	11188060	11188183	MTOR
chr1	11188510	11188609	MTOR
chr1	11188911	11189008	MTOR
chr1	11189794	11189895	MTOR
chr1	11190585	11190834	MTOR
chr1	11193136	11193254	MTOR
chr1	11194407	11194523	MTOR
chr1	11199360	11199492	MTOR
chr1	11199589	11199715	MTOR
chr1	11204704	11204812	MTOR
chr1	11205024	11205102	MTOR
chr1	11206732	11206848	MTOR
chr1	11210182	11210283	MTOR
chr1	11217208	11217348	MTOR
chr1	11227498	11227574	MTOR
chr1	11259314	11259460	MTOR
chr1	11259597	11259760	MTOR
chr1	11264617	11264760	MTOR
chr1	11269368	11269515	MTOR
chr1	11270870	11270963	MTOR
chr1	11272368	11272531	MTOR
chr1	11272852	11272965	MTOR
chr1	11273455	11273623	MTOR
chr1	11276204	11276291	MTOR
chr1	11288724	11288975	MTOR
chr1	11290981	11291111	MTOR
chr1	11291356	11291491	MTOR
chr1	11292492	11292585	MTOR
chr1	11293454	11293544	MTOR
chr1	11294199	11294322	MTOR
chr1	11297899	11298105	MTOR
chr1	11298458	11298674	MTOR
chr1	11300359	11300604	MTOR
chr1	11301609	11301738	MTOR
chr1	11303170	11303357	MTOR
chr1	11307681	11307790	MTOR
chr1	11307875	11308151	MTOR
chr1	11313895	11314030	MTOR
chr1	11316048	11316249	MTOR
chr1	11316989	11317222	MTOR
chr1	11318541	11318650	MTOR
chr1	11319304	11319466	MTOR
chr1	27022894	27024031	ARID1A
chr1	27056141	27056354	ARID1A
chr1	27057642	27058095	ARID1A
chr1	27059166	27059283	ARID1A
chr1	27087346	27087587	ARID1A
chr1	27087874	27087964	ARID1A
chr1	27088642	27088810	ARID1A
chr1	27089463	27089776	ARID1A
chr1	27092711	27092857	ARID1A
chr1	27092947	27093057	ARID1A
chr1	27094280	27094490	ARID1A
chr1	27097609	27097817	ARID1A
chr1	27098990	27099123	ARID1A
chr1	27099302	27099478	ARID1A
chr1	27099836	27099987	ARID1A
chr1	27100070	27100208	ARID1A
chr1	27100292	27100389	ARID1A
chr1	27100819	27101711	ARID1A
chr1	27102067	27102198	ARID1A
chr1	27105513	27107247	ARID1A
chr11	108098351	108098423	ATM
chr11	108098502	108098615	ATM
chr11	108099904	108100058	ATM
chr11	108106396	108106572	ATM
chr11	108114679	108114845	ATM
chr11	108115514	108115753	ATM
chr11	108117690	108117854	ATM
chr11	108119659	108119829	ATM
chr11	108121427	108121799	ATM
chr11	108122563	108122758	ATM
chr11	108123543	108123639	ATM
chr11	108124540	108124766	ATM
chr11	108126941	108127067	ATM
chr11	108128207	108128333	ATM
chr11	108129712	108129802	ATM
chr11	108137897	108138069	ATM
chr11	108139136	108139336	ATM
chr11	108141790	108141873	ATM
chr11	108141977	108142133	ATM
chr11	108143258	108143334	ATM
chr11	108143448	108143579	ATM
chr11	108150217	108150335	ATM
chr11	108151721	108151895	ATM
chr11	108153436	108153606	ATM
chr11	108154953	108155200	ATM
chr11	108158326	108158442	ATM
chr11	108159703	108159830	ATM
chr11	108160328	108160528	ATM
chr11	108163345	108163520	ATM
chr11	108164039	108164204	ATM
chr11	108165653	108165786	ATM
chr11	108168013	108168109	ATM
chr11	108170440	108170612	ATM
chr11	108172374	108172516	ATM
chr11	108173579	108173756	ATM
chr11	108175401	108175579	ATM
chr11	108178623	108178711	ATM
chr11	108180886	108181042	ATM
chr11	108183137	108183225	ATM
chr11	108186549	108186638	ATM
chr11	108186737	108186840	ATM
chr11	108188099	108188248	ATM
chr11	108190680	108190785	ATM
chr11	108192027	108192147	ATM
chr11	108196036	108196271	ATM
chr11	108196784	108196952	ATM
chr11	108198371	108198485	ATM
chr11	108199747	108199965	ATM
chr11	108200940	108201148	ATM
chr11	108202170	108202284	ATM
chr11	108202605	108202764	ATM
chr11	108203488	108203627	ATM
chr11	108204612	108204695	ATM
chr11	108205695	108205836	ATM
chr11	108206571	108206688	ATM
chr11	108213948	108214098	ATM
chr11	108216469	108216635	ATM
chr11	108218005	108218092	ATM
chr11	108224492	108224607	ATM
chr11	108225537	108225601	ATM
chr11	108235808	108235945	ATM
chr11	108236051	108236235	ATM
chr12	25378561	25378562	KRAS
chr12	25380275	25380278	KRAS
chr12	25398280	25398285	KRAS
chr12	25398304	25398305	KRAS
chr13	32890597	32890664	BRCA2
chr13	32893213	32893462	BRCA2
chr13	32899212	32899321	BRCA2
chr13	32900237	32900287	BRCA2
chr13	32900378	32900419	BRCA2
chr13	32900635	32900750	BRCA2
chr13	32903579	32903629	BRCA2
chr13	32905055	32905167	BRCA2
chr13	32906408	32907524	BRCA2
chr13	32910401	32915333	BRCA2
chr13	32918694	32918790	BRCA2
chr13	32920963	32921033	BRCA2
chr13	32928997	32929425	BRCA2
chr13	32930564	32930746	BRCA2
chr13	32931878	32932066	BRCA2
chr13	32936659	32936830	BRCA2
chr13	32937315	32937670	BRCA2
chr13	32944538	32944694	BRCA2
chr13	32945092	32945237	BRCA2
chr13	32950806	32950928	BRCA2
chr13	32953453	32953652	BRCA2
chr13	32953886	32954050	BRCA2
chr13	32954143	32954282	BRCA2
chr13	32968825	32969070	BRCA2
chr13	32971034	32971181	BRCA2
chr13	32972298	32972907	BRCA2
chr16	23614779	23614990	PALB2
chr16	23619184	23619333	PALB2
chr16	23625324	23625412	PALB2
chr16	23632682	23632799	PALB2
chr16	23634289	23634451	PALB2
chr16	23635329	23635415	PALB2
chr16	23637556	23637718	PALB2
chr16	23640524	23640596	PALB2
chr16	23640960	23641790	PALB2
chr16	23646182	23647655	PALB2
chr16	23649170	23649273	PALB2
chr16	23649390	23649450	PALB2
chr16	23652430	23652478	PALB2
chr17	29422327	29422387	NF1
chr17	29483000	29483144	NF1
chr17	29486027	29486111	NF1
chr17	29490203	29490394	NF1
chr17	29496908	29497015	NF1
chr17	29508439	29508507	NF1
chr17	29508727	29508803	NF1
chr17	29509525	29509917	NF1
chr17	29527439	29527613	NF1
chr17	29528054	29528177	NF1
chr17	29528428	29528503	NF1
chr17	29533257	29533389	NF1
chr17	29541468	29541603	NF1
chr17	29546022	29546151	NF1
chr17	29548867	29549008	NF1
chr17	29550461	29550585	NF1
chr17	29552112	29552268	NF1
chr17	29553452	29553702	NF1
chr17	29554235	29554309	NF1
chr17	29554540	29554624	NF1
chr17	29556042	29556483	NF1
chr17	29556852	29556992	NF1
chr17	29557277	29557400	NF1
chr17	29557859	29557943	NF1
chr17	29559090	29559207	NF1
chr17	29559717	29559899	NF1
chr17	29560019	29560231	NF1
chr17	29562628	29562790	NF1
chr17	29562935	29563039	NF1
chr17	29576001	29576137	NF1
chr17	29579955	29580018	NF1
chr17	29585361	29585520	NF1
chr17	29586049	29586147	NF1
chr17	29587386	29587533	NF1
chr17	29588728	29588875	NF1
chr17	29592246	29592357	NF1
chr17	29652837	29653270	NF1
chr17	29654516	29654857	NF1
chr17	29657313	29657516	NF1
chr17	29661855	29662049	NF1
chr17	29663350	29663491	NF1
chr17	29663652	29663932	NF1
chr17	29664385	29664600	NF1
chr17	29664836	29664898	NF1
chr17	29665042	29665157	NF1
chr17	29665721	29665823	NF1
chr17	29667522	29667663	NF1
chr17	29670026	29670153	NF1
chr17	29676137	29676269	NF1
chr17	29677200	29677336	NF1
chr17	29679274	29679432	NF1
chr17	29683477	29683600	NF1
chr17	29683977	29684108	NF1
chr17	29684286	29684387	NF1
chr17	29685497	29685640	NF1
chr17	29685986	29686033	NF1
chr17	29687504	29687721	NF1
chr17	29701030	29701173	NF1
chr17	37855812	37855840	ERBB2
chr17	37856491	37856564	ERBB2
chr17	37863242	37863394	ERBB2
chr17	37864573	37864787	ERBB2
chr17	37865495	37865705	ERBB2
chr17	37866065	37866134	ERBB2
chr17	37866338	37866454	ERBB2
chr17	37866592	37866734	ERBB2
chr17	37868180	37868300	ERBB2
chr17	37868574	37868701	ERBB2
chr17	37871538	37871612	ERBB2
chr17	37871698	37871789	ERBB2
chr17	37871971	37872192	ERBB2
chr17	37872523	37872686	ERBB2
chr17	37872767	37872858	ERBB2
chr17	37873319	37873421	ERBB2
chr17	37873572	37873737	ERBB2
chr17	37876039	37876087	ERBB2
chr17	37879571	37879710	ERBB2
chr17	37879790	37879913	ERBB2
chr17	37880164	37880263	ERBB2
chr17	37880978	37881164	ERBB2
chr17	37881301	37881457	ERBB2
chr17	37881579	37881655	ERBB2
chr17	37881959	37882106	ERBB2
chr17	37882814	37882912	ERBB2
chr17	37883067	37883256	ERBB2
chr17	37883547	37883800	ERBB2
chr17	37883941	37884297	ERBB2
chr17	41197694	41197819	BRCA1
chr17	41199659	41199720	BRCA1
chr17	41201137	41201211	BRCA1
chr17	41202078	41202109	BRCA1
chr17	41203079	41203134	BRCA1
chr17	41209068	41209152	BRCA1
chr17	41215349	41215390	BRCA1
chr17	41215890	41215968	BRCA1
chr17	41219624	41219712	BRCA1
chr17	41222944	41223255	BRCA1
chr17	41226347	41226538	BRCA1
chr17	41228504	41228631	BRCA1
chr17	41231350	41231416	BRCA1
chr17	41234420	41234592	BRCA1
chr17	41242960	41243049	BRCA1
chr17	41243347	41246877	BRCA1
chr17	41247862	41247939	BRCA1
chr17	41249260	41249306	BRCA1
chr17	41251791	41251897	BRCA1
chr17	41256138	41256278	BRCA1
chr17	41256884	41256973	BRCA1
chr17	41258472	41258550	BRCA1
chr17	41267742	41267796	BRCA1
chr17	41276033	41276113	BRCA1
chr17	41277198	41277202	BRCA1
chr17	56432303	56432347	RNF43
chr17	56434526	56436184	RNF43
chr17	56437509	56437612	RNF43
chr17	56438143	56438305	RNF43
chr17	56439904	56440009	RNF43
chr17	56440635	56440767	RNF43
chr17	56440886	56440961	RNF43
chr17	56448271	56448394	RNF43
chr17	56492686	56492938	RNF43
chr17	7569523	7569562	TP53
chr17	7572926	7573008	TP53
chr17	7573926	7574033	TP53
chr17	7576536	7576584	TP53
chr17	7576624	7576657	TP53
chr17	7576852	7576926	TP53
chr17	7577018	7577155	TP53
chr17	7577498	7577608	TP53
chr17	7578176	7578289	TP53
chr17	7578370	7578554	TP53
chr17	7579311	7579590	TP53
chr17	7579699	7579721	TP53
chr17	7579838	7579912	TP53
chr18	48573416	48573665	SMAD4
chr18	48575055	48575230	SMAD4
chr18	48575664	48575694	SMAD4
chr18	48581150	48581363	SMAD4
chr18	48584494	48584614	SMAD4
chr18	48584709	48584826	SMAD4
chr18	48586235	48586286	SMAD4
chr18	48591792	48591976	SMAD4
chr18	48593388	48593557	SMAD4
chr18	48603007	48603146	SMAD4
chr18	48604625	48604837	SMAD4
chr20	57415161	57415941	GNAS
chr20	57428315	57430388	GNAS
chr20	57464935	57465793	GNAS
chr20	57466781	57466920	GNAS
chr20	57470666	57470739	GNAS
chr20	57473995	57474040	GNAS
chr20	57475003	57475010	GNAS
chr20	57478582	57478640	GNAS
chr20	57478726	57478846	GNAS
chr20	57480437	57480535	GNAS
chr20	57483039	57483098	GNAS
chr20	57484216	57484271	GNAS
chr20	57484404	57484478	GNAS
chr20	57484575	57484634	GNAS
chr20	57484738	57484859	GNAS
chr20	57485005	57485136	GNAS
chr20	57485388	57485456	GNAS
chr20	57485737	57485884	GNAS
chr3	178916613	178916965	PIK3CA
chr3	178917477	178917687	PIK3CA
chr3	178919077	178919328	PIK3CA
chr3	178921331	178921577	PIK3CA
chr3	178922290	178922376	PIK3CA
chr3	178927382	178927488	PIK3CA
chr3	178927973	178928126	PIK3CA
chr3	178928218	178928353	PIK3CA
chr3	178935997	178936122	PIK3CA
chr3	178936983	178937065	PIK3CA
chr3	178937358	178937523	PIK3CA
chr3	178937736	178937840	PIK3CA
chr3	178938773	178938945	PIK3CA
chr3	178941868	178941975	PIK3CA
chr3	178942487	178942609	PIK3CA
chr3	178943749	178943828	PIK3CA
chr3	178947059	178947230	PIK3CA
chr3	178947791	178947909	PIK3CA
chr3	178948012	178948164	PIK3CA
chr3	178951076	178951143	PIK3CA
chr3	178951881	178952152	PIK3CA
chr3	30648375	30648469	TGFBR2
chr3	30664690	30664765	TGFBR2
chr3	30686238	30686407	TGFBR2
chr3	30691761	30691952	TGFBR2
chr3	30713129	30713929	TGFBR2
chr3	30715596	30715738	TGFBR2
chr3	30729875	30730003	TGFBR2
chr3	30732911	30733091	TGFBR2
chr5	112043414	112043579	APC
chr5	112074097	112074157	APC
chr5	112090587	112090722	APC
chr5	112102022	112102107	APC
chr5	112102885	112103087	APC
chr5	112111325	112111434	APC
chr5	112116486	112116600	APC
chr5	112128142	112128226	APC
chr5	112136975	112137080	APC
chr5	112151191	112151290	APC
chr5	112154662	112155041	APC
chr5	112157592	112157688	APC
chr5	112159003	112159057	APC
chr5	112162804	112162944	APC
chr5	112163625	112163703	APC
chr5	112164552	112164669	APC
chr5	112170647	112170862	APC
chr5	112173249	112179823	APC
chr7	116339138	116340338	MET
chr7	116371721	116371913	MET
chr7	116380003	116380138	MET
chr7	116380905	116381079	MET
chr7	116395408	116395569	MET
chr7	116397490	116397593	MET
chr7	116397691	116397828	MET
chr7	116398512	116398674	MET
chr7	116399390	116399544	MET
chr7	116403103	116403322	MET
chr7	116409698	116409920	MET
chr7	116411551	116411708	MET
chr7	116411902	116412043	MET
chr7	116414934	116415165	MET
chr7	116417442	116417523	MET
chr7	116418829	116419011	MET
chr7	116422041	116422151	MET
chr7	116423357	116423523	MET
chr7	116435708	116435845	MET
chr7	116435940	116436178	MET
chr7	140415827	140415836	BRAF
chr7	140426166	140426316	BRAF
chr7	140434396	140434570	BRAF
chr7	140439611	140439746	BRAF
chr7	140449086	140449218	BRAF
chr7	140453074	140453193	BRAF
chr7	140453986	140454033	BRAF
chr7	140476711	140476888	BRAF
chr7	140477790	140477875	BRAF
chr7	140481375	140481493	BRAF
chr7	140482820	140482957	BRAF
chr7	140485488	140485608	BRAF
chr7	140487347	140487384	BRAF
chr7	140494107	140494267	BRAF
chr7	140500161	140500281	BRAF
chr7	140501211	140501360	BRAF
chr7	140507759	140507862	BRAF
chr7	140508682	140508795	BRAF
chr7	140534393	140534672	BRAF
chr7	140549910	140550012	BRAF
chr7	140624365	140624503	BRAF
chr7	55086970	55087058	EGFR
chr7	55209978	55210130	EGFR
chr7	55210997	55211181	EGFR
chr7	55214298	55214433	EGFR
chr7	55218986	55219055	EGFR
chr7	55220238	55220357	EGFR
chr7	55221703	55221845	EGFR
chr7	55223522	55223639	EGFR
chr7	55224225	55224352	EGFR
chr7	55224451	55224536	EGFR
chr7	55225355	55225446	EGFR
chr7	55227831	55228031	EGFR
chr7	55229191	55229324	EGFR
chr7	55231425	55231516	EGFR
chr7	55232972	55233130	EGFR
chr7	55236215	55236222	EGFR
chr7	55237999	55238237	EGFR
chr7	55238867	55238906	EGFR
chr7	55240675	55240817	EGFR
chr7	55241613	55241736	EGFR
chr7	55242414	55242513	EGFR
chr7	55248985	55249171	EGFR
chr7	55259411	55259567	EGFR
chr7	55260458	55260534	EGFR
chr7	55266409	55266556	EGFR
chr7	55268008	55268106	EGFR
chr7	55268880	55269048	EGFR
chr7	55269427	55269475	EGFR
chr7	55270209	55270458	EGFR
chr7	55272948	55273310	EGFR
chr7	92244453	92244600	CDK6
chr7	92247385	92247521	CDK6
chr7	92252349	92252400	CDK6
chr7	92300739	92300849	CDK6
chr7	92354939	92355107	CDK6
chr7	92404009	92404145	CDK6
chr7	92462404	92462637	CDK6
chr8	128747718	128748063	MYC
chr8	128748291	128748869	MYC
chr8	128750493	128751265	MYC
chr8	128752641	128753204	MYC
chr8	38269906	38270113	FGFR1
chr8	38271145	38271322	FGFR1
chr8	38271435	38271541	FGFR1
chr8	38271669	38271807	FGFR1
chr8	38272076	38272147	FGFR1
chr8	38272296	38272419	FGFR1
chr8	38273387	38273578	FGFR1
chr8	38274823	38274934	FGFR1
chr8	38275387	38275509	FGFR1
chr8	38275745	38275891	FGFR1
chr8	38277050	38277253	FGFR1
chr8	38279314	38279459	FGFR1
chr8	38280542	38280693	FGFR1
chr8	38281834	38282217	FGFR1
chr8	38283639	38283763	FGFR1
chr8	38285438	38285611	FGFR1
chr8	38285863	38285953	FGFR1
chr8	38287199	38287466	FGFR1
chr8	38297823	38297890	FGFR1
chr8	38314873	38315052	FGFR1
chr8	38318613	38318624	FGFR1
chr9	21968207	21968241	CDKN2A
chr9	21968723	21968770	CDKN2A
chr9	21969730	21969792	CDKN2A
chr9	21970889	21971207	CDKN2A
chr9	21974475	21974826	CDKN2A
chr9	21994137	21994330	CDKN2A

## Sheet: Table S7
Table S7. CHAMP panel probe pool B: SNP targets and SNP probe regions covered on chromosome 3, 7, 8, 9, 17, 18
Chromosome	Start	End	SNP/ SNP target
chr17	10015136	10015256	SNP_PROBE
chr17	10015196	10015197	SNP
chr17	10259379	10259499	SNP_PROBE
chr17	10259439	10259440	SNP
chr17	10784027	10784147	SNP_PROBE
chr17	10784087	10784088	SNP
chr17	11135532	11135652	SNP_PROBE
chr17	11135592	11135593	SNP
chr17	11393835	11393955	SNP_PROBE
chr17	11393895	11393896	SNP
chr17	114608	114728	SNP_PROBE
chr17	114668	114669	SNP
chr17	11774244	11774364	SNP_PROBE
chr17	11774304	11774305	SNP
chr17	12159929	12160049	SNP_PROBE
chr17	12159989	12159990	SNP
chr17	1240802	1240922	SNP_PROBE
chr17	1240942	1240943	SNP
chr17	12638130	12638250	SNP_PROBE
chr17	12638185	12638186	SNP
chr17	12801434	12801554	SNP_PROBE
chr17	12801494	12801495	SNP
chr17	13213556	13213676	SNP_PROBE
chr17	13213616	13213617	SNP
chr17	13455884	13456004	SNP_PROBE
chr17	13455944	13455945	SNP
chr17	13678178	13678298	SNP_PROBE
chr17	13678238	13678239	SNP
chr17	13968358	13968359	SNP
chr17	13968358	13968478	SNP_PROBE
chr17	14338336	14338456	SNP_PROBE
chr17	14338396	14338397	SNP
chr17	14403360	14403480	SNP_PROBE
chr17	14403420	14403421	SNP
chr17	14699476	14699596	SNP_PROBE
chr17	14699536	14699537	SNP
chr17	14922819	14922939	SNP_PROBE
chr17	14922879	14922880	SNP
chr17	15027502	15027622	SNP_PROBE
chr17	15027562	15027563	SNP
chr17	15300248	15300368	SNP_PROBE
chr17	15300308	15300309	SNP
chr17	16878427	16878547	SNP_PROBE
chr17	16878487	16878488	SNP
chr17	17337338	17337339	SNP
chr17	17337338	17337458	SNP_PROBE
chr17	20810586	20810706	SNP_PROBE
chr17	20810646	20810647	SNP
chr17	2257758	2257878	SNP_PROBE
chr17	2257818	2257819	SNP
chr17	26007984	26008104	SNP_PROBE
chr17	26008051	26008052	SNP
chr17	28036289	28036409	SNP_PROBE
chr17	28036349	28036350	SNP
chr17	28572299	28572419	SNP_PROBE
chr17	28572359	28572360	SNP
chr17	2881252	2881372	SNP_PROBE
chr17	2881290	2881291	SNP
chr17	29639557	29639677	SNP_PROBE
chr17	29639589	29639590	SNP
chr17	30033813	30033933	SNP_PROBE
chr17	30033821	30033822	SNP
chr17	31312466	31312586	SNP_PROBE
chr17	31312526	31312527	SNP
chr17	31505235	31505236	SNP
chr17	31505260	31505380	SNP_PROBE
chr17	31754140	31754260	SNP_PROBE
chr17	31754200	31754201	SNP
chr17	31939009	31939129	SNP_PROBE
chr17	31939046	31939047	SNP
chr17	31943943	31944063	SNP_PROBE
chr17	31944003	31944004	SNP
chr17	32153938	32154058	SNP_PROBE
chr17	32153998	32153999	SNP
chr17	32700863	32700983	SNP_PROBE
chr17	32700923	32700924	SNP
chr17	32780645	32780765	SNP_PROBE
chr17	32780759	32780760	SNP
chr17	33539764	33539884	SNP_PROBE
chr17	33539824	33539825	SNP
chr17	33892026	33892146	SNP_PROBE
chr17	33892086	33892087	SNP
chr17	34405253	34405373	SNP_PROBE
chr17	34405313	34405314	SNP
chr17	35263163	35263283	SNP_PROBE
chr17	35263223	35263224	SNP
chr17	36060155	36060275	SNP_PROBE
chr17	36060215	36060216	SNP
chr17	3630560	3630680	SNP_PROBE
chr17	3630620	3630621	SNP
chr17	36845802	36845922	SNP_PROBE
chr17	36845825	36845826	SNP
chr17	37921681	37921801	SNP_PROBE
chr17	37921741	37921742	SNP
chr17	38940400	38940520	SNP_PROBE
chr17	38940483	38940484	SNP
chr17	39191421	39191541	SNP_PROBE
chr17	39191481	39191482	SNP
chr17	39615403	39615523	SNP_PROBE
chr17	39615493	39615494	SNP
chr17	40868356	40868476	SNP_PROBE
chr17	40868416	40868417	SNP
chr17	41827025	41827145	SNP_PROBE
chr17	41827085	41827086	SNP
chr17	4285355	4285475	SNP_PROBE
chr17	4285428	4285429	SNP
chr17	43336513	43336633	SNP_PROBE
chr17	43336573	43336574	SNP
chr17	45010660	45010780	SNP_PROBE
chr17	45010720	45010721	SNP
chr17	45393604	45393724	SNP_PROBE
chr17	45393664	45393665	SNP
chr17	46464678	46464798	SNP_PROBE
chr17	46464738	46464739	SNP
chr17	47211454	47211574	SNP_PROBE
chr17	47211559	47211560	SNP
chr17	47436751	47436871	SNP_PROBE
chr17	47436811	47436812	SNP
chr17	49210824	49210944	SNP_PROBE
chr17	49210884	49210885	SNP
chr17	49532176	49532296	SNP_PROBE
chr17	49532236	49532237	SNP
chr17	49840481	49840601	SNP_PROBE
chr17	49840541	49840542	SNP
chr17	49933830	49933950	SNP_PROBE
chr17	49933890	49933891	SNP
chr17	50173123	50173243	SNP_PROBE
chr17	50173183	50173184	SNP
chr17	50729390	50729510	SNP_PROBE
chr17	50729450	50729451	SNP
chr17	51084239	51084359	SNP_PROBE
chr17	51084299	51084300	SNP
chr17	51469595	51469715	SNP_PROBE
chr17	51469655	51469656	SNP
chr17	51650964	51651084	SNP_PROBE
chr17	51651024	51651025	SNP
chr17	52065647	52065767	SNP_PROBE
chr17	52065707	52065708	SNP
chr17	52742704	52742824	SNP_PROBE
chr17	52742764	52742765	SNP
chr17	5288699	5288819	SNP_PROBE
chr17	5288759	5288760	SNP
chr17	53195505	53195625	SNP_PROBE
chr17	53195565	53195566	SNP
chr17	53468152	53468272	SNP_PROBE
chr17	53468212	53468213	SNP
chr17	53621491	53621611	SNP_PROBE
chr17	53621551	53621552	SNP
chr17	54151630	54151750	SNP_PROBE
chr17	54151690	54151691	SNP
chr17	54157008	54157128	SNP_PROBE
chr17	54157068	54157069	SNP
chr17	55307619	55307739	SNP_PROBE
chr17	55307679	55307680	SNP
chr17	5535867	5535987	SNP_PROBE
chr17	5535927	5535928	SNP
chr17	55557718	55557838	SNP_PROBE
chr17	55557778	55557779	SNP
chr17	55817352	55817472	SNP_PROBE
chr17	55817412	55817413	SNP
chr17	57424509	57424629	SNP_PROBE
chr17	57424644	57424645	SNP
chr17	57501543	57501663	SNP_PROBE
chr17	57501603	57501604	SNP
chr17	5761399	5761519	SNP_PROBE
chr17	5761459	5761460	SNP
chr17	59421717	59421837	SNP_PROBE
chr17	59421777	59421778	SNP
chr17	59760935	59761055	SNP_PROBE
chr17	59760995	59760996	SNP
chr17	6054281	6054401	SNP_PROBE
chr17	6054341	6054342	SNP
chr17	60680407	60680527	SNP_PROBE
chr17	60680467	60680468	SNP
chr17	62046680	62046800	SNP_PROBE
chr17	62046740	62046741	SNP
chr17	63079897	63080017	SNP_PROBE
chr17	63079922	63079923	SNP
chr17	63722746	63722866	SNP_PROBE
chr17	63722806	63722807	SNP
chr17	63750808	63750928	SNP_PROBE
chr17	63750902	63750903	SNP
chr17	63981565	63981685	SNP_PROBE
chr17	63981625	63981626	SNP
chr17	6398172	6398292	SNP_PROBE
chr17	6398232	6398233	SNP
chr17	64318296	64318416	SNP_PROBE
chr17	64318356	64318357	SNP
chr17	64626472	64626592	SNP_PROBE
chr17	64626532	64626533	SNP
chr17	64858211	64858331	SNP_PROBE
chr17	64858271	64858272	SNP
chr17	65487977	65488097	SNP_PROBE
chr17	65488020	65488021	SNP
chr17	66288980	66289100	SNP_PROBE
chr17	66289040	66289041	SNP
chr17	66688541	66688661	SNP_PROBE
chr17	66688601	66688602	SNP
chr17	66835771	66835891	SNP_PROBE
chr17	66835831	66835832	SNP
chr17	67175089	67175209	SNP_PROBE
chr17	67175149	67175150	SNP
chr17	67845739	67845859	SNP_PROBE
chr17	67845799	67845800	SNP
chr17	68070122	68070242	SNP_PROBE
chr17	68070206	68070207	SNP
chr17	68306776	68306896	SNP_PROBE
chr17	68306836	68306837	SNP
chr17	68591371	68591491	SNP_PROBE
chr17	68591431	68591432	SNP
chr17	69030984	69031104	SNP_PROBE
chr17	69031044	69031045	SNP
chr17	69116874	69116994	SNP_PROBE
chr17	69116934	69116935	SNP
chr17	69379699	69379819	SNP_PROBE
chr17	69379759	69379760	SNP
chr17	69464050	69464170	SNP_PROBE
chr17	69464162	69464163	SNP
chr17	69944216	69944336	SNP_PROBE
chr17	69944276	69944277	SNP
chr17	70140424	70140544	SNP_PROBE
chr17	70140484	70140485	SNP
chr17	70243902	70244022	SNP_PROBE
chr17	70243962	70243963	SNP
chr17	70827366	70827486	SNP_PROBE
chr17	70827426	70827427	SNP
chr17	71195931	71196051	SNP_PROBE
chr17	71195948	71195949	SNP
chr17	71726907	71727027	SNP_PROBE
chr17	71726921	71726922	SNP
chr17	72619180	72619300	SNP_PROBE
chr17	72619224	72619225	SNP
chr17	74095824	74095944	SNP_PROBE
chr17	74095892	74095893	SNP
chr17	75094910	75095030	SNP_PROBE
chr17	75094970	75094971	SNP
chr17	7549620	7549740	SNP_PROBE
chr17	7549680	7549681	SNP
chr17	75712826	75712946	SNP_PROBE
chr17	75712925	75712926	SNP
chr17	76549086	76549206	SNP_PROBE
chr17	76549151	76549152	SNP
chr17	77883283	77883403	SNP_PROBE
chr17	77883343	77883344	SNP
chr17	78906299	78906419	SNP_PROBE
chr17	78906359	78906360	SNP
chr17	7962121	7962241	SNP_PROBE
chr17	7962159	7962160	SNP
chr17	80907192	80907312	SNP_PROBE
chr17	80907252	80907253	SNP
chr17	8616173	8616293	SNP_PROBE
chr17	8616233	8616234	SNP
chr17	9300185	9300305	SNP_PROBE
chr17	9300245	9300246	SNP
chr17	9711910	9712030	SNP_PROBE
chr17	9711970	9711971	SNP
chr18	10464993	10465113	SNP_PROBE
chr18	10465053	10465054	SNP
chr18	10901746	10901866	SNP_PROBE
chr18	10901806	10901807	SNP
chr18	11073027	11073147	SNP_PROBE
chr18	11073087	11073088	SNP
chr18	11095158	11095278	SNP_PROBE
chr18	11095218	11095219	SNP
chr18	11520658	11520778	SNP_PROBE
chr18	11520718	11520719	SNP
chr18	11905892	11906012	SNP_PROBE
chr18	11905952	11905953	SNP
chr18	12097203	12097323	SNP_PROBE
chr18	12097263	12097264	SNP
chr18	12114593	12114713	SNP_PROBE
chr18	12114653	12114654	SNP
chr18	13178258	13178378	SNP_PROBE
chr18	13178318	13178319	SNP
chr18	13539632	13539752	SNP_PROBE
chr18	13539692	13539693	SNP
chr18	13606113	13606233	SNP_PROBE
chr18	13606169	13606170	SNP
chr18	1382652	1382772	SNP_PROBE
chr18	1382712	1382713	SNP
chr18	14968997	14969117	SNP_PROBE
chr18	14969015	14969016	SNP
chr18	19356397	19356517	SNP_PROBE
chr18	19356457	19356458	SNP
chr18	1971132	1971252	SNP_PROBE
chr18	1971192	1971193	SNP
chr18	19953846	19953966	SNP_PROBE
chr18	19953906	19953907	SNP
chr18	20129613	20129733	SNP_PROBE
chr18	20129673	20129674	SNP
chr18	20700352	20700472	SNP_PROBE
chr18	20700412	20700413	SNP
chr18	21127849	21127969	SNP_PROBE
chr18	21127909	21127910	SNP
chr18	2166791	2166911	SNP_PROBE
chr18	2166852	2166853	SNP
chr18	21774770	21774890	SNP_PROBE
chr18	21774830	21774831	SNP
chr18	22208540	22208660	SNP_PROBE
chr18	22208600	22208601	SNP
chr18	22479446	22479566	SNP_PROBE
chr18	22479522	22479523	SNP
chr18	22733780	22733900	SNP_PROBE
chr18	22733827	22733828	SNP
chr18	22873181	22873301	SNP_PROBE
chr18	22873245	22873246	SNP
chr18	23225818	23225938	SNP_PROBE
chr18	23225878	23225879	SNP
chr18	23307700	23307820	SNP_PROBE
chr18	23307760	23307761	SNP
chr18	24113239	24113359	SNP_PROBE
chr18	24113299	24113300	SNP
chr18	24415266	24415386	SNP_PROBE
chr18	24415326	24415327	SNP
chr18	24531951	24532071	SNP_PROBE
chr18	24532011	24532012	SNP
chr18	24999623	24999743	SNP_PROBE
chr18	24999683	24999684	SNP
chr18	26245618	26245738	SNP_PROBE
chr18	26245676	26245677	SNP
chr18	26425390	26425510	SNP_PROBE
chr18	26425450	26425451	SNP
chr18	26966389	26966509	SNP_PROBE
chr18	26966441	26966442	SNP
chr18	27261323	27261443	SNP_PROBE
chr18	27261356	27261357	SNP
chr18	27652248	27652368	SNP_PROBE
chr18	27652311	27652312	SNP
chr18	2791556	2791676	SNP_PROBE
chr18	2791602	2791603	SNP
chr18	28088753	28088873	SNP_PROBE
chr18	28088813	28088814	SNP
chr18	28437693	28437813	SNP_PROBE
chr18	28437753	28437754	SNP
chr18	28819992	28820112	SNP_PROBE
chr18	28820024	28820025	SNP
chr18	28908029	28908149	SNP_PROBE
chr18	28908089	28908090	SNP
chr18	29214576	29214696	SNP_PROBE
chr18	29214636	29214637	SNP
chr18	29537672	29537792	SNP_PROBE
chr18	29537732	29537733	SNP
chr18	29690365	29690485	SNP_PROBE
chr18	29690425	29690426	SNP
chr18	30139963	30140083	SNP_PROBE
chr18	30140023	30140024	SNP
chr18	31358430	31358550	SNP_PROBE
chr18	31358490	31358491	SNP
chr18	3152389	3152509	SNP_PROBE
chr18	3152449	3152450	SNP
chr18	31622325	31622445	SNP_PROBE
chr18	31622385	31622386	SNP
chr18	32887810	32887930	SNP_PROBE
chr18	32887913	32887914	SNP
chr18	33325916	33326036	SNP_PROBE
chr18	33326035	33326036	SNP
chr18	34012734	34012854	SNP_PROBE
chr18	34012794	34012795	SNP
chr18	34255706	34255826	SNP_PROBE
chr18	34255766	34255767	SNP
chr18	3510724	3510844	SNP_PROBE
chr18	3510784	3510785	SNP
chr18	35200119	35200239	SNP_PROBE
chr18	35200179	35200180	SNP
chr18	35527069	35527189	SNP_PROBE
chr18	35527129	35527130	SNP
chr18	35783635	35783755	SNP_PROBE
chr18	35783695	35783696	SNP
chr18	35953509	35953629	SNP_PROBE
chr18	35953569	35953570	SNP
chr18	36061901	36062021	SNP_PROBE
chr18	36061961	36061962	SNP
chr18	36463180	36463300	SNP_PROBE
chr18	36463240	36463241	SNP
chr18	37442816	37442936	SNP_PROBE
chr18	37442876	37442877	SNP
chr18	38084464	38084584	SNP_PROBE
chr18	38084524	38084525	SNP
chr18	38204702	38204822	SNP_PROBE
chr18	38204762	38204763	SNP
chr18	383275	383395	SNP_PROBE
chr18	383335	383336	SNP
chr18	38628863	38628983	SNP_PROBE
chr18	38628923	38628924	SNP
chr18	3869664	3869784	SNP_PROBE
chr18	3869724	3869725	SNP
chr18	38724871	38724991	SNP_PROBE
chr18	38724920	38724921	SNP
chr18	39409937	39410057	SNP_PROBE
chr18	39409997	39409998	SNP
chr18	40182827	40182947	SNP_PROBE
chr18	40182887	40182888	SNP
chr18	40500005	40500125	SNP_PROBE
chr18	40500065	40500066	SNP
chr18	40727139	40727259	SNP_PROBE
chr18	40727199	40727200	SNP
chr18	41175672	41175792	SNP_PROBE
chr18	41175732	41175733	SNP
chr18	41485592	41485712	SNP_PROBE
chr18	41485652	41485653	SNP
chr18	41740017	41740137	SNP_PROBE
chr18	41740077	41740078	SNP
chr18	42534523	42534643	SNP_PROBE
chr18	42534583	42534584	SNP
chr18	42976459	42976579	SNP_PROBE
chr18	42976541	42976542	SNP
chr18	43213412	43213532	SNP_PROBE
chr18	43213472	43213473	SNP
chr18	4326810	4326811	SNP
chr18	4326845	4326965	SNP_PROBE
chr18	43329529	43329649	SNP_PROBE
chr18	43329589	43329590	SNP
chr18	43658794	43658914	SNP_PROBE
chr18	43658887	43658888	SNP
chr18	44342164	44342284	SNP_PROBE
chr18	44342224	44342225	SNP
chr18	44578491	44578611	SNP_PROBE
chr18	44578551	44578552	SNP
chr18	44582087	44582207	SNP_PROBE
chr18	44582147	44582148	SNP
chr18	45108122	45108242	SNP_PROBE
chr18	45108182	45108183	SNP
chr18	45155173	45155293	SNP_PROBE
chr18	45155233	45155234	SNP
chr18	45625412	45625532	SNP_PROBE
chr18	45625472	45625473	SNP
chr18	46499216	46499336	SNP_PROBE
chr18	46499291	46499292	SNP
chr18	47205596	47205716	SNP_PROBE
chr18	47205627	47205628	SNP
chr18	47413435	47413436	SNP
chr18	47413435	47413555	SNP_PROBE
chr18	4749921	4750041	SNP_PROBE
chr18	4749981	4749982	SNP
chr18	47740903	47741023	SNP_PROBE
chr18	47740937	47740938	SNP
chr18	47972163	47972283	SNP_PROBE
chr18	47972223	47972224	SNP
chr18	48334680	48334800	SNP_PROBE
chr18	48334740	48334741	SNP
chr18	48550222	48550342	SNP_PROBE
chr18	48550336	48550337	SNP
chr18	49131632	49131752	SNP_PROBE
chr18	49131692	49131693	SNP
chr18	49680300	49680420	SNP_PROBE
chr18	49680360	49680361	SNP
chr18	49861252	49861372	SNP_PROBE
chr18	49861312	49861313	SNP
chr18	50173560	50173680	SNP_PROBE
chr18	50173620	50173621	SNP
chr18	50647742	50647862	SNP_PROBE
chr18	50647802	50647803	SNP
chr18	50892102	50892222	SNP_PROBE
chr18	50892162	50892163	SNP
chr18	51103362	51103482	SNP_PROBE
chr18	51103451	51103452	SNP
chr18	51410161	51410281	SNP_PROBE
chr18	51410221	51410222	SNP
chr18	51620788	51620908	SNP_PROBE
chr18	51620900	51620901	SNP
chr18	5181328	5181448	SNP_PROBE
chr18	5181358	5181359	SNP
chr18	52453339	52453459	SNP_PROBE
chr18	52453399	52453400	SNP
chr18	52648042	52648162	SNP_PROBE
chr18	52648054	52648055	SNP
chr18	53143512	53143632	SNP_PROBE
chr18	53143572	53143573	SNP
chr18	53687932	53688052	SNP_PROBE
chr18	53687992	53687993	SNP
chr18	53928375	53928495	SNP_PROBE
chr18	53928435	53928436	SNP
chr18	54404497	54404617	SNP_PROBE
chr18	54404557	54404558	SNP
chr18	54804935	54805055	SNP_PROBE
chr18	54804958	54804959	SNP
chr18	55032425	55032545	SNP_PROBE
chr18	55032485	55032486	SNP
chr18	55268425	55268545	SNP_PROBE
chr18	55268485	55268486	SNP
chr18	55528198	55528318	SNP_PROBE
chr18	55528258	55528259	SNP
chr18	55656140	55656260	SNP_PROBE
chr18	55656200	55656201	SNP
chr18	56005133	56005253	SNP_PROBE
chr18	56005193	56005194	SNP
chr18	56284990	56285110	SNP_PROBE
chr18	56285050	56285051	SNP
chr18	56647532	56647652	SNP_PROBE
chr18	56647592	56647593	SNP
chr18	5694220	5694340	SNP_PROBE
chr18	5694280	5694281	SNP
chr18	56944353	56944473	SNP_PROBE
chr18	56944413	56944414	SNP
chr18	57171735	57171855	SNP_PROBE
chr18	57171795	57171796	SNP
chr18	57870118	57870238	SNP_PROBE
chr18	57870178	57870179	SNP
chr18	58186493	58186613	SNP_PROBE
chr18	58186527	58186528	SNP
chr18	5829846	5829966	SNP_PROBE
chr18	5829906	5829907	SNP
chr18	58717281	58717401	SNP_PROBE
chr18	58717341	58717342	SNP
chr18	59061918	59062038	SNP_PROBE
chr18	59061978	59061979	SNP
chr18	59199210	59199330	SNP_PROBE
chr18	59199236	59199237	SNP
chr18	59595620	59595740	SNP_PROBE
chr18	59595654	59595655	SNP
chr18	59696978	59697098	SNP_PROBE
chr18	59697038	59697039	SNP
chr18	5995561	5995681	SNP_PROBE
chr18	5995621	5995622	SNP
chr18	60565831	60565951	SNP_PROBE
chr18	60565891	60565892	SNP
chr18	60643687	60643807	SNP_PROBE
chr18	60643747	60643748	SNP
chr18	61149161	61149281	SNP_PROBE
chr18	61149221	61149222	SNP
chr18	61171536	61171656	SNP_PROBE
chr18	61171596	61171597	SNP
chr18	61498335	61498455	SNP_PROBE
chr18	61498395	61498396	SNP
chr18	61994651	61994771	SNP_PROBE
chr18	61994711	61994712	SNP
chr18	62075792	62075912	SNP_PROBE
chr18	62075852	62075853	SNP
chr18	62398498	62398618	SNP_PROBE
chr18	62398558	62398559	SNP
chr18	62823635	62823755	SNP_PROBE
chr18	62823749	62823750	SNP
chr18	63118478	63118598	SNP_PROBE
chr18	63118538	63118539	SNP
chr18	63587813	63587933	SNP_PROBE
chr18	63587873	63587874	SNP
chr18	63750976	63751096	SNP_PROBE
chr18	63751036	63751037	SNP
chr18	63859636	63859756	SNP_PROBE
chr18	63859696	63859697	SNP
chr18	6388304	6388424	SNP_PROBE
chr18	6388364	6388365	SNP
chr18	64541516	64541636	SNP_PROBE
chr18	64541576	64541577	SNP
chr18	64893599	64893719	SNP_PROBE
chr18	64893659	64893660	SNP
chr18	65143684	65143685	SNP
chr18	65143773	65143893	SNP_PROBE
chr18	65686565	65686685	SNP_PROBE
chr18	65686625	65686626	SNP
chr18	6574509	6574629	SNP_PROBE
chr18	6574569	6574570	SNP
chr18	65762621	65762741	SNP_PROBE
chr18	65762681	65762682	SNP
chr18	66146039	66146159	SNP_PROBE
chr18	66146099	66146100	SNP
chr18	66445990	66446110	SNP_PROBE
chr18	66446066	66446067	SNP
chr18	67139169	67139289	SNP_PROBE
chr18	67139288	67139289	SNP
chr18	67365865	67365985	SNP_PROBE
chr18	67365925	67365926	SNP
chr18	67965907	67966027	SNP_PROBE
chr18	67965967	67965968	SNP
chr18	68066449	68066569	SNP_PROBE
chr18	68066509	68066510	SNP
chr18	68557461	68557581	SNP_PROBE
chr18	68557521	68557522	SNP
chr18	68885313	68885433	SNP_PROBE
chr18	68885373	68885374	SNP
chr18	6898409	6898529	SNP_PROBE
chr18	6898414	6898415	SNP
chr18	69153320	69153440	SNP_PROBE
chr18	69153380	69153381	SNP
chr18	69330226	69330346	SNP_PROBE
chr18	69330329	69330330	SNP
chr18	69882368	69882488	SNP_PROBE
chr18	69882428	69882429	SNP
chr18	69969092	69969212	SNP_PROBE
chr18	69969194	69969195	SNP
chr18	70343658	70343778	SNP_PROBE
chr18	70343718	70343719	SNP
chr18	70657295	70657415	SNP_PROBE
chr18	70657355	70657356	SNP
chr18	70657632	70657752	SNP_PROBE
chr18	70657692	70657693	SNP
chr18	71044137	71044257	SNP_PROBE
chr18	71044197	71044198	SNP
chr18	71292648	71292768	SNP_PROBE
chr18	71292708	71292709	SNP
chr18	7131173	7131293	SNP_PROBE
chr18	7131233	7131234	SNP
chr18	71568012	71568132	SNP_PROBE
chr18	71568072	71568073	SNP
chr18	71870205	71870325	SNP_PROBE
chr18	71870265	71870266	SNP
chr18	72129473	72129593	SNP_PROBE
chr18	72129533	72129534	SNP
chr18	7269235	7269355	SNP_PROBE
chr18	7269295	7269296	SNP
chr18	72909444	72909564	SNP_PROBE
chr18	72909504	72909505	SNP
chr18	73245552	73245672	SNP_PROBE
chr18	73245612	73245613	SNP
chr18	73481516	73481636	SNP_PROBE
chr18	73481576	73481577	SNP
chr18	73875092	73875212	SNP_PROBE
chr18	73875152	73875153	SNP
chr18	74436641	74436761	SNP_PROBE
chr18	74436701	74436702	SNP
chr18	74899687	74899807	SNP_PROBE
chr18	74899796	74899797	SNP
chr18	75010418	75010538	SNP_PROBE
chr18	75010478	75010479	SNP
chr18	75145331	75145451	SNP_PROBE
chr18	75145391	75145392	SNP
chr18	75368745	75368865	SNP_PROBE
chr18	75368805	75368806	SNP
chr18	75853622	75853742	SNP_PROBE
chr18	75853682	75853683	SNP
chr18	76055070	76055190	SNP_PROBE
chr18	76055130	76055131	SNP
chr18	76200470	76200590	SNP_PROBE
chr18	76200530	76200531	SNP
chr18	76877112	76877232	SNP_PROBE
chr18	76877172	76877173	SNP
chr18	7688765	7688885	SNP_PROBE
chr18	7688825	7688826	SNP
chr18	77333532	77333652	SNP_PROBE
chr18	77333592	77333593	SNP
chr18	8196878	8196998	SNP_PROBE
chr18	8196938	8196939	SNP
chr18	8363413	8363533	SNP_PROBE
chr18	8363473	8363474	SNP
chr18	852501	852621	SNP_PROBE
chr18	852561	852562	SNP
chr18	8593468	8593588	SNP_PROBE
chr18	8593524	8593525	SNP
chr18	8738788	8738908	SNP_PROBE
chr18	8738848	8738849	SNP
chr18	9099851	9099971	SNP_PROBE
chr18	9099858	9099859	SNP
chr18	9428359	9428479	SNP_PROBE
chr18	9428419	9428420	SNP
chr18	9761204	9761324	SNP_PROBE
chr18	9761264	9761265	SNP
chr18	9966459	9966579	SNP_PROBE
chr18	9966519	9966520	SNP
chr3	101220666	101220786	SNP_PROBE
chr3	101220726	101220727	SNP
chr3	102240141	102240261	SNP_PROBE
chr3	102240201	102240202	SNP
chr3	103106210	103106330	SNP_PROBE
chr3	103106270	103106271	SNP
chr3	104386862	104386982	SNP_PROBE
chr3	104386922	104386923	SNP
chr3	10508310	10508430	SNP_PROBE
chr3	10508370	10508371	SNP
chr3	105208601	105208721	SNP_PROBE
chr3	105208661	105208662	SNP
chr3	106418911	106419031	SNP_PROBE
chr3	106418971	106418972	SNP
chr3	107185413	107185533	SNP_PROBE
chr3	107185473	107185474	SNP
chr3	108456193	108456313	SNP_PROBE
chr3	108456253	108456254	SNP
chr3	108961494	108961614	SNP_PROBE
chr3	108961554	108961555	SNP
chr3	10932514	10932634	SNP_PROBE
chr3	10932574	10932575	SNP
chr3	110273798	110273918	SNP_PROBE
chr3	110273858	110273859	SNP
chr3	111405346	111405466	SNP_PROBE
chr3	111405406	111405407	SNP
chr3	112114755	112114875	SNP_PROBE
chr3	112114815	112114816	SNP
chr3	113150745	113150865	SNP_PROBE
chr3	113150805	113150806	SNP
chr3	114341319	114341439	SNP_PROBE
chr3	114341379	114341380	SNP
chr3	115222244	115222364	SNP_PROBE
chr3	115222304	115222305	SNP
chr3	116222096	116222216	SNP_PROBE
chr3	116222156	116222157	SNP
chr3	1169417	1169537	SNP_PROBE
chr3	1169495	1169496	SNP
chr3	117178683	117178803	SNP_PROBE
chr3	117178743	117178744	SNP
chr3	118165994	118166114	SNP_PROBE
chr3	118166054	118166055	SNP
chr3	119123753	119123873	SNP_PROBE
chr3	119123813	119123814	SNP
chr3	11999022	11999142	SNP_PROBE
chr3	11999082	11999083	SNP
chr3	120179691	120179811	SNP_PROBE
chr3	120179751	120179752	SNP
chr3	121314259	121314379	SNP_PROBE
chr3	121314319	121314320	SNP
chr3	122124991	122125111	SNP_PROBE
chr3	122125051	122125052	SNP
chr3	123282633	123282753	SNP_PROBE
chr3	123282680	123282681	SNP
chr3	124219651	124219771	SNP_PROBE
chr3	124219711	124219712	SNP
chr3	124919716	124919836	SNP_PROBE
chr3	124919776	124919777	SNP
chr3	125908437	125908557	SNP_PROBE
chr3	125908497	125908498	SNP
chr3	12635645	12635765	SNP_PROBE
chr3	12635705	12635706	SNP
chr3	127018478	127018598	SNP_PROBE
chr3	127018538	127018539	SNP
chr3	128229510	128229630	SNP_PROBE
chr3	128229570	128229571	SNP
chr3	128350993	128351113	SNP_PROBE
chr3	128351053	128351054	SNP
chr3	130145384	130145504	SNP_PROBE
chr3	130145444	130145445	SNP
chr3	131374741	131374861	SNP_PROBE
chr3	131374801	131374802	SNP
chr3	131936650	131936770	SNP_PROBE
chr3	131936710	131936711	SNP
chr3	133032831	133032951	SNP_PROBE
chr3	133032891	133032892	SNP
chr3	134017158	134017278	SNP_PROBE
chr3	134017218	134017219	SNP
chr3	135215814	135215934	SNP_PROBE
chr3	135215874	135215875	SNP
chr3	136804925	136805045	SNP_PROBE
chr3	136804985	136804986	SNP
chr3	136921503	136921623	SNP_PROBE
chr3	136921563	136921564	SNP
chr3	13795616	13795736	SNP_PROBE
chr3	13795676	13795677	SNP
chr3	138296949	138297069	SNP_PROBE
chr3	138296967	138296968	SNP
chr3	138936637	138936757	SNP_PROBE
chr3	138936697	138936698	SNP
chr3	140189087	140189207	SNP_PROBE
chr3	140189147	140189148	SNP
chr3	140999215	140999335	SNP_PROBE
chr3	140999275	140999276	SNP
chr3	142036459	142036579	SNP_PROBE
chr3	142036519	142036520	SNP
chr3	142949007	142949127	SNP_PROBE
chr3	142949067	142949068	SNP
chr3	143658	143778	SNP_PROBE
chr3	143718	143719	SNP
chr3	143934967	143935087	SNP_PROBE
chr3	143934998	143934999	SNP
chr3	144968803	144968923	SNP_PROBE
chr3	144968863	144968864	SNP
chr3	146106081	146106201	SNP_PROBE
chr3	146106141	146106142	SNP
chr3	146848100	146848220	SNP_PROBE
chr3	146848160	146848161	SNP
chr3	147827019	147827139	SNP_PROBE
chr3	147827079	147827080	SNP
chr3	149066065	149066185	SNP_PROBE
chr3	149066125	149066126	SNP
chr3	149887503	149887623	SNP_PROBE
chr3	149887573	149887574	SNP
chr3	150968215	150968335	SNP_PROBE
chr3	150968276	150968277	SNP
chr3	151910267	151910387	SNP_PROBE
chr3	151910327	151910328	SNP
chr3	152805539	152805659	SNP_PROBE
chr3	152805599	152805600	SNP
chr3	15378125	15378245	SNP_PROBE
chr3	15378185	15378186	SNP
chr3	153889845	153889965	SNP_PROBE
chr3	153889905	153889906	SNP
chr3	154902794	154902795	SNP
chr3	154902794	154902914	SNP_PROBE
chr3	156175523	156175643	SNP_PROBE
chr3	156175583	156175584	SNP
chr3	156830508	156830628	SNP_PROBE
chr3	156830568	156830569	SNP
chr3	157574134	157574254	SNP_PROBE
chr3	157574194	157574195	SNP
chr3	159013718	159013838	SNP_PROBE
chr3	159013778	159013779	SNP
chr3	159578481	159578601	SNP_PROBE
chr3	159578541	159578542	SNP
chr3	16066150	16066270	SNP_PROBE
chr3	16066210	16066211	SNP
chr3	160883001	160883121	SNP_PROBE
chr3	160883061	160883062	SNP
chr3	162016384	162016504	SNP_PROBE
chr3	162016444	162016445	SNP
chr3	162750018	162750138	SNP_PROBE
chr3	162750078	162750079	SNP
chr3	163746913	163747033	SNP_PROBE
chr3	163746973	163746974	SNP
chr3	165158079	165158199	SNP_PROBE
chr3	165158139	165158140	SNP
chr3	166045004	166045124	SNP_PROBE
chr3	166045116	166045117	SNP
chr3	167000659	167000779	SNP_PROBE
chr3	167000719	167000720	SNP
chr3	167799841	167799961	SNP_PROBE
chr3	167799901	167799902	SNP
chr3	168815038	168815158	SNP_PROBE
chr3	168815098	168815099	SNP
chr3	169723900	169724020	SNP_PROBE
chr3	169723926	169723927	SNP
chr3	170970069	170970189	SNP_PROBE
chr3	170970129	170970130	SNP
chr3	171864534	171864654	SNP_PROBE
chr3	171864594	171864595	SNP
chr3	172609926	172610046	SNP_PROBE
chr3	172609986	172609987	SNP
chr3	17281269	17281389	SNP_PROBE
chr3	17281329	17281330	SNP
chr3	173441832	173441952	SNP_PROBE
chr3	173441892	173441893	SNP
chr3	174844151	174844271	SNP_PROBE
chr3	174844211	174844212	SNP
chr3	175669835	175669955	SNP_PROBE
chr3	175669895	175669896	SNP
chr3	176613113	176613233	SNP_PROBE
chr3	176613173	176613174	SNP
chr3	177433480	177433600	SNP_PROBE
chr3	177433540	177433541	SNP
chr3	179641367	179641487	SNP_PROBE
chr3	179641428	179641429	SNP
chr3	17988918	17989038	SNP_PROBE
chr3	17988978	17988979	SNP
chr3	180586424	180586544	SNP_PROBE
chr3	180586484	180586485	SNP
chr3	181801075	181801195	SNP_PROBE
chr3	181801135	181801136	SNP
chr3	182912413	182912533	SNP_PROBE
chr3	182912525	182912526	SNP
chr3	183864802	183864922	SNP_PROBE
chr3	183864862	183864863	SNP
chr3	184173405	184173525	SNP_PROBE
chr3	184173465	184173466	SNP
chr3	185865556	185865676	SNP_PROBE
chr3	185865616	185865617	SNP
chr3	186548495	186548615	SNP_PROBE
chr3	186548564	186548565	SNP
chr3	18706276	18706396	SNP_PROBE
chr3	18706336	18706337	SNP
chr3	187798189	187798190	SNP
chr3	187798258	187798378	SNP_PROBE
chr3	188602891	188603011	SNP_PROBE
chr3	188602951	188602952	SNP
chr3	189603637	189603757	SNP_PROBE
chr3	189603697	189603698	SNP
chr3	190769644	190769764	SNP_PROBE
chr3	190769704	190769705	SNP
chr3	191551418	191551538	SNP_PROBE
chr3	191551478	191551479	SNP
chr3	192585889	192586009	SNP_PROBE
chr3	192585916	192585917	SNP
chr3	193537498	193537618	SNP_PROBE
chr3	193537558	193537559	SNP
chr3	194581179	194581299	SNP_PROBE
chr3	194581192	194581193	SNP
chr3	196316198	196316318	SNP_PROBE
chr3	196316296	196316297	SNP
chr3	196475252	196475372	SNP_PROBE
chr3	196475312	196475313	SNP
chr3	197580877	197580997	SNP_PROBE
chr3	197580937	197580938	SNP
chr3	20101502	20101622	SNP_PROBE
chr3	20101562	20101563	SNP
chr3	2047410	2047530	SNP_PROBE
chr3	2047417	2047418	SNP
chr3	21097052	21097172	SNP_PROBE
chr3	21097112	21097113	SNP
chr3	22103243	22103363	SNP_PROBE
chr3	22103303	22103304	SNP
chr3	23127398	23127518	SNP_PROBE
chr3	23127492	23127493	SNP
chr3	23911878	23911998	SNP_PROBE
chr3	23911938	23911939	SNP
chr3	24981561	24981681	SNP_PROBE
chr3	24981621	24981622	SNP
chr3	25619859	25619979	SNP_PROBE
chr3	25619919	25619920	SNP
chr3	26877905	26878025	SNP_PROBE
chr3	26877965	26877966	SNP
chr3	27815852	27815972	SNP_PROBE
chr3	27815941	27815942	SNP
chr3	29044162	29044282	SNP_PROBE
chr3	29044339	29044340	SNP
chr3	29853208	29853328	SNP_PROBE
chr3	29853268	29853269	SNP
chr3	3077681	3077801	SNP_PROBE
chr3	3077741	3077742	SNP
chr3	30828810	30828930	SNP_PROBE
chr3	30828870	30828871	SNP
chr3	31847299	31847419	SNP_PROBE
chr3	31847359	31847360	SNP
chr3	32937535	32937655	SNP_PROBE
chr3	32937595	32937596	SNP
chr3	34086019	34086139	SNP_PROBE
chr3	34086079	34086080	SNP
chr3	34903863	34903983	SNP_PROBE
chr3	34903923	34903924	SNP
chr3	35712010	35712130	SNP_PROBE
chr3	35712070	35712071	SNP
chr3	36817550	36817670	SNP_PROBE
chr3	36817610	36817611	SNP
chr3	37651561	37651681	SNP_PROBE
chr3	37651621	37651622	SNP
chr3	38909054	38909174	SNP_PROBE
chr3	38909114	38909115	SNP
chr3	3963743	3963863	SNP_PROBE
chr3	3963803	3963804	SNP
chr3	40921042	40921162	SNP_PROBE
chr3	40921102	40921103	SNP
chr3	42110033	42110153	SNP_PROBE
chr3	42110093	42110094	SNP
chr3	42418052	42418172	SNP_PROBE
chr3	42418112	42418113	SNP
chr3	43801834	43801954	SNP_PROBE
chr3	43801894	43801895	SNP
chr3	45199887	45200007	SNP_PROBE
chr3	45199947	45199948	SNP
chr3	45633782	45633902	SNP_PROBE
chr3	45633833	45633834	SNP
chr3	46569657	46569777	SNP_PROBE
chr3	46569720	46569721	SNP
chr3	47470726	47470846	SNP_PROBE
chr3	47470786	47470787	SNP
chr3	48418510	48418630	SNP_PROBE
chr3	48418570	48418571	SNP
chr3	52643246	52643366	SNP_PROBE
chr3	52643306	52643307	SNP
chr3	52780448	52780568	SNP_PROBE
chr3	52780508	52780509	SNP
chr3	5287038	5287158	SNP_PROBE
chr3	5287098	5287099	SNP
chr3	53741071	53741191	SNP_PROBE
chr3	53741131	53741132	SNP
chr3	54219047	54219167	SNP_PROBE
chr3	54219107	54219108	SNP
chr3	54578752	54578872	SNP_PROBE
chr3	54578804	54578805	SNP
chr3	54945567	54945687	SNP_PROBE
chr3	54945627	54945628	SNP
chr3	55780105	55780225	SNP_PROBE
chr3	55780165	55780166	SNP
chr3	56516584	56516704	SNP_PROBE
chr3	56516644	56516645	SNP
chr3	57723082	57723202	SNP_PROBE
chr3	57723142	57723143	SNP
chr3	58564376	58564496	SNP_PROBE
chr3	58564436	58564437	SNP
chr3	59684693	59684813	SNP_PROBE
chr3	59684753	59684754	SNP
chr3	6020378	6020498	SNP_PROBE
chr3	6020438	6020439	SNP
chr3	60620223	60620343	SNP_PROBE
chr3	60620283	60620284	SNP
chr3	61750859	61750979	SNP_PROBE
chr3	61750919	61750920	SNP
chr3	62693319	62693439	SNP_PROBE
chr3	62693351	62693352	SNP
chr3	63663154	63663274	SNP_PROBE
chr3	63663214	63663215	SNP
chr3	64651328	64651448	SNP_PROBE
chr3	64651388	64651389	SNP
chr3	65577391	65577511	SNP_PROBE
chr3	65577451	65577452	SNP
chr3	66656216	66656336	SNP_PROBE
chr3	66656276	66656277	SNP
chr3	67653228	67653348	SNP_PROBE
chr3	67653288	67653289	SNP
chr3	68565129	68565249	SNP_PROBE
chr3	68565189	68565190	SNP
chr3	69481144	69481264	SNP_PROBE
chr3	69481204	69481205	SNP
chr3	7035117	7035237	SNP_PROBE
chr3	7035177	7035178	SNP
chr3	70701007	70701127	SNP_PROBE
chr3	70701067	70701068	SNP
chr3	71697700	71697820	SNP_PROBE
chr3	71697760	71697761	SNP
chr3	72682258	72682378	SNP_PROBE
chr3	72682318	72682319	SNP
chr3	73625471	73625591	SNP_PROBE
chr3	73625531	73625532	SNP
chr3	74734580	74734700	SNP_PROBE
chr3	74734627	74734628	SNP
chr3	75139753	75139873	SNP_PROBE
chr3	75139813	75139814	SNP
chr3	76674843	76674963	SNP_PROBE
chr3	76674903	76674904	SNP
chr3	77643555	77643675	SNP_PROBE
chr3	77643615	77643616	SNP
chr3	78657937	78658057	SNP_PROBE
chr3	78657997	78657998	SNP
chr3	79701095	79701215	SNP_PROBE
chr3	79701155	79701156	SNP
chr3	80457033	80457153	SNP_PROBE
chr3	80457093	80457094	SNP
chr3	81312699	81312819	SNP_PROBE
chr3	81312759	81312760	SNP
chr3	8138024	8138144	SNP_PROBE
chr3	8138040	8138041	SNP
chr3	82389512	82389632	SNP_PROBE
chr3	82389572	82389573	SNP
chr3	83178887	83179007	SNP_PROBE
chr3	83178947	83178948	SNP
chr3	84556895	84557015	SNP_PROBE
chr3	84556955	84556956	SNP
chr3	85387249	85387369	SNP_PROBE
chr3	85387309	85387310	SNP
chr3	86256469	86256589	SNP_PROBE
chr3	86256529	86256530	SNP
chr3	87362722	87362723	SNP
chr3	87362758	87362878	SNP_PROBE
chr3	88753331	88753451	SNP_PROBE
chr3	88753391	88753392	SNP
chr3	89101726	89101846	SNP_PROBE
chr3	89101786	89101787	SNP
chr3	89369795	89369915	SNP_PROBE
chr3	89369855	89369856	SNP
chr3	93912118	93912238	SNP_PROBE
chr3	93912189	93912190	SNP
chr3	94298056	94298176	SNP_PROBE
chr3	94298116	94298117	SNP
chr3	94844891	94845011	SNP_PROBE
chr3	94844951	94844952	SNP
chr3	96144176	96144296	SNP_PROBE
chr3	96144236	96144237	SNP
chr3	97365013	97365133	SNP_PROBE
chr3	97365073	97365074	SNP
chr3	98296996	98297116	SNP_PROBE
chr3	98297056	98297057	SNP
chr3	99489336	99489456	SNP_PROBE
chr3	99489396	99489397	SNP
chr7	10021017	10021137	SNP_PROBE
chr7	10021077	10021078	SNP
chr7	100739621	100739741	SNP_PROBE
chr7	100739681	100739682	SNP
chr7	101117156	101117157	SNP
chr7	101117156	101117276	SNP_PROBE
chr7	103318892	103319012	SNP_PROBE
chr7	103318923	103318924	SNP
chr7	103560555	103560675	SNP_PROBE
chr7	103560615	103560616	SNP
chr7	103654363	103654483	SNP_PROBE
chr7	103654423	103654424	SNP
chr7	104177252	104177372	SNP_PROBE
chr7	104177312	104177313	SNP
chr7	104497617	104497737	SNP_PROBE
chr7	104497677	104497678	SNP
chr7	105686611	105686731	SNP_PROBE
chr7	105686671	105686672	SNP
chr7	10577312	10577432	SNP_PROBE
chr7	10577372	10577373	SNP
chr7	106654235	106654355	SNP_PROBE
chr7	106654295	106654296	SNP
chr7	107333253	107333373	SNP_PROBE
chr7	107333313	107333314	SNP
chr7	107929413	107929533	SNP_PROBE
chr7	107929473	107929474	SNP
chr7	109158980	109159100	SNP_PROBE
chr7	109159040	109159041	SNP
chr7	110036271	110036391	SNP_PROBE
chr7	110036331	110036332	SNP
chr7	110236588	110236708	SNP_PROBE
chr7	110236648	110236649	SNP
chr7	111166104	111166224	SNP_PROBE
chr7	111166164	111166165	SNP
chr7	111732495	111732615	SNP_PROBE
chr7	111732555	111732556	SNP
chr7	112844092	112844212	SNP_PROBE
chr7	112844152	112844153	SNP
chr7	113483508	113483628	SNP_PROBE
chr7	113483568	113483569	SNP
chr7	114386980	114387100	SNP_PROBE
chr7	114387040	114387041	SNP
chr7	11485466	11485586	SNP_PROBE
chr7	11485526	11485527	SNP
chr7	115195931	115196051	SNP_PROBE
chr7	115195991	115195992	SNP
chr7	115836736	115836856	SNP_PROBE
chr7	115836796	115836797	SNP
chr7	116879163	116879283	SNP_PROBE
chr7	116879223	116879224	SNP
chr7	117567515	117567635	SNP_PROBE
chr7	117567575	117567576	SNP
chr7	118229761	118229881	SNP_PROBE
chr7	118229821	118229822	SNP
chr7	118786532	118786652	SNP_PROBE
chr7	118786592	118786593	SNP
chr7	120435577	120435697	SNP_PROBE
chr7	120435637	120435638	SNP
chr7	120716091	120716211	SNP_PROBE
chr7	120716151	120716152	SNP
chr7	121297348	121297468	SNP_PROBE
chr7	121297408	121297409	SNP
chr7	121927714	121927834	SNP_PROBE
chr7	121927774	121927775	SNP
chr7	122924457	122924577	SNP_PROBE
chr7	122924517	122924518	SNP
chr7	12340163	12340283	SNP_PROBE
chr7	12340223	12340224	SNP
chr7	123625016	123625136	SNP_PROBE
chr7	123625076	123625077	SNP
chr7	124345357	124345358	SNP
chr7	124345357	124345477	SNP_PROBE
chr7	125259391	125259511	SNP_PROBE
chr7	125259451	125259452	SNP
chr7	126055348	126055468	SNP_PROBE
chr7	126055408	126055409	SNP
chr7	126613102	126613222	SNP_PROBE
chr7	126613162	126613163	SNP
chr7	127888676	127888796	SNP_PROBE
chr7	127888688	127888689	SNP
chr7	128603231	128603351	SNP_PROBE
chr7	128603291	128603292	SNP
chr7	128678175	128678295	SNP_PROBE
chr7	128678235	128678236	SNP
chr7	12901777	12901897	SNP_PROBE
chr7	12901837	12901838	SNP
chr7	129981458	129981578	SNP_PROBE
chr7	129981479	129981480	SNP
chr7	130986327	130986447	SNP_PROBE
chr7	130986387	130986388	SNP
chr7	131407879	131407999	SNP_PROBE
chr7	131407939	131407940	SNP
chr7	132263534	132263654	SNP_PROBE
chr7	132263594	132263595	SNP
chr7	133440725	133440845	SNP_PROBE
chr7	133440785	133440786	SNP
chr7	133945047	133945167	SNP_PROBE
chr7	133945107	133945108	SNP
chr7	134845361	134845481	SNP_PROBE
chr7	134845431	134845432	SNP
chr7	135589970	135590090	SNP_PROBE
chr7	135590030	135590031	SNP
chr7	136542570	136542690	SNP_PROBE
chr7	136542630	136542631	SNP
chr7	137021424	137021544	SNP_PROBE
chr7	137021484	137021485	SNP
chr7	137956831	137956951	SNP_PROBE
chr7	137956891	137956892	SNP
chr7	13868540	13868660	SNP_PROBE
chr7	13868600	13868601	SNP
chr7	138734171	138734291	SNP_PROBE
chr7	138734209	138734210	SNP
chr7	139360667	139360787	SNP_PROBE
chr7	139360727	139360728	SNP
chr7	139968990	139969110	SNP_PROBE
chr7	139969050	139969051	SNP
chr7	141040170	141040290	SNP_PROBE
chr7	141040181	141040182	SNP
chr7	141937797	141937917	SNP_PROBE
chr7	141937857	141937858	SNP
chr7	143063977	143064097	SNP_PROBE
chr7	143064037	143064038	SNP
chr7	143613526	143613646	SNP_PROBE
chr7	143613586	143613587	SNP
chr7	144154548	144154668	SNP_PROBE
chr7	144154608	144154609	SNP
chr7	144696389	144696509	SNP_PROBE
chr7	144696449	144696450	SNP
chr7	145386834	145386954	SNP_PROBE
chr7	145386860	145386861	SNP
chr7	14622449	14622569	SNP_PROBE
chr7	14622509	14622510	SNP
chr7	146553557	146553677	SNP_PROBE
chr7	146553617	146553618	SNP
chr7	147203136	147203256	SNP_PROBE
chr7	147203196	147203197	SNP
chr7	147986450	147986570	SNP_PROBE
chr7	147986510	147986511	SNP
chr7	148452330	148452450	SNP_PROBE
chr7	148452421	148452422	SNP
chr7	149536153	149536273	SNP_PROBE
chr7	149536213	149536214	SNP
chr7	150321446	150321566	SNP_PROBE
chr7	150321506	150321507	SNP
chr7	151211605	151211606	SNP
chr7	151211606	151211726	SNP_PROBE
chr7	152304454	152304574	SNP_PROBE
chr7	152304514	152304515	SNP
chr7	152771855	152771975	SNP_PROBE
chr7	152771915	152771916	SNP
chr7	153215066	153215186	SNP_PROBE
chr7	153215126	153215127	SNP
chr7	154402955	154403075	SNP_PROBE
chr7	154403015	154403016	SNP
chr7	15483437	15483557	SNP_PROBE
chr7	15483497	15483498	SNP
chr7	154860246	154860366	SNP_PROBE
chr7	154860306	154860307	SNP
chr7	155734769	155734889	SNP_PROBE
chr7	155734829	155734830	SNP
chr7	156688382	156688502	SNP_PROBE
chr7	156688442	156688443	SNP
chr7	157226678	157226798	SNP_PROBE
chr7	157226738	157226739	SNP
chr7	158394276	158394396	SNP_PROBE
chr7	158394336	158394337	SNP
chr7	159024577	159024697	SNP_PROBE
chr7	159024637	159024638	SNP
chr7	16395324	16395444	SNP_PROBE
chr7	16395384	16395385	SNP
chr7	17007564	17007684	SNP_PROBE
chr7	17007624	17007625	SNP
chr7	17813944	17814064	SNP_PROBE
chr7	17814004	17814005	SNP
chr7	18624739	18624859	SNP_PROBE
chr7	18624799	18624800	SNP
chr7	19415482	19415602	SNP_PROBE
chr7	19415542	19415543	SNP
chr7	20006354	20006474	SNP_PROBE
chr7	20006414	20006415	SNP
chr7	20903481	20903601	SNP_PROBE
chr7	20903541	20903542	SNP
chr7	21654541	21654661	SNP_PROBE
chr7	21654601	21654602	SNP
chr7	22472315	22472435	SNP_PROBE
chr7	22472375	22472376	SNP
chr7	23252257	23252377	SNP_PROBE
chr7	23252317	23252318	SNP
chr7	24065118	24065238	SNP_PROBE
chr7	24065178	24065179	SNP
chr7	24946344	24946464	SNP_PROBE
chr7	24946404	24946405	SNP
chr7	25586746	25586866	SNP_PROBE
chr7	25586806	25586807	SNP
chr7	26594592	26594712	SNP_PROBE
chr7	26594652	26594653	SNP
chr7	27389615	27389735	SNP_PROBE
chr7	27389675	27389676	SNP
chr7	27717655	27717775	SNP_PROBE
chr7	27717715	27717716	SNP
chr7	2845310	2845430	SNP_PROBE
chr7	2845370	2845371	SNP
chr7	28766817	28766937	SNP_PROBE
chr7	28766877	28766878	SNP
chr7	29586186	29586306	SNP_PROBE
chr7	29586246	29586247	SNP
chr7	30214169	30214289	SNP_PROBE
chr7	30214229	30214230	SNP
chr7	31206252	31206372	SNP_PROBE
chr7	31206312	31206313	SNP
chr7	32053630	32053750	SNP_PROBE
chr7	32053690	32053691	SNP
chr7	32243299	32243419	SNP_PROBE
chr7	32243359	32243360	SNP
chr7	33599842	33599962	SNP_PROBE
chr7	33599902	33599903	SNP
chr7	34355039	34355159	SNP_PROBE
chr7	34355099	34355100	SNP
chr7	35340937	35341057	SNP_PROBE
chr7	35340997	35340998	SNP
chr7	35751818	35751938	SNP_PROBE
chr7	35751865	35751866	SNP
chr7	3610242	3610362	SNP_PROBE
chr7	3610302	3610303	SNP
chr7	36659831	36659951	SNP_PROBE
chr7	36659891	36659892	SNP
chr7	37427722	37427842	SNP_PROBE
chr7	37427782	37427783	SNP
chr7	38093172	38093292	SNP_PROBE
chr7	38093232	38093233	SNP
chr7	39504998	39505118	SNP_PROBE
chr7	39505058	39505059	SNP
chr7	40424847	40424967	SNP_PROBE
chr7	40424907	40424908	SNP
chr7	41148559	41148679	SNP_PROBE
chr7	41148619	41148620	SNP
chr7	42098819	42098939	SNP_PROBE
chr7	42098879	42098880	SNP
chr7	43022599	43022719	SNP_PROBE
chr7	43022659	43022660	SNP
chr7	4333274	4333275	SNP
chr7	4333274	4333394	SNP_PROBE
chr7	43760145	43760265	SNP_PROBE
chr7	43760205	43760206	SNP
chr7	43987941	43988061	SNP_PROBE
chr7	43988001	43988002	SNP
chr7	45569559	45569679	SNP_PROBE
chr7	45569664	45569665	SNP
chr7	46047997	46048117	SNP_PROBE
chr7	46048057	46048058	SNP
chr7	46887152	46887272	SNP_PROBE
chr7	46887212	46887213	SNP
chr7	48443509	48443629	SNP_PROBE
chr7	48443569	48443570	SNP
chr7	4904748	4904868	SNP_PROBE
chr7	4904808	4904809	SNP
chr7	49063552	49063672	SNP_PROBE
chr7	49063612	49063613	SNP
chr7	49738832	49738952	SNP_PROBE
chr7	49738892	49738893	SNP
chr7	50546200	50546320	SNP_PROBE
chr7	50546260	50546261	SNP
chr7	51345175	51345295	SNP_PROBE
chr7	51345181	51345182	SNP
chr7	52183166	52183286	SNP_PROBE
chr7	52183226	52183227	SNP
chr7	53159356	53159476	SNP_PROBE
chr7	53159416	53159417	SNP
chr7	53702524	53702644	SNP_PROBE
chr7	53702584	53702585	SNP
chr7	54416975	54417095	SNP_PROBE
chr7	54417035	54417036	SNP
chr7	54904830	54904950	SNP_PROBE
chr7	54904890	54904891	SNP
chr7	55095136	55095256	SNP_PROBE
chr7	55095196	55095197	SNP
chr7	55454206	55454326	SNP_PROBE
chr7	55454266	55454267	SNP
chr7	56698488	56698608	SNP_PROBE
chr7	56698548	56698549	SNP
chr7	57340843	57340963	SNP_PROBE
chr7	57340903	57340904	SNP
chr7	6084249	6084369	SNP_PROBE
chr7	6084309	6084310	SNP
chr7	63518698	63518818	SNP_PROBE
chr7	63518758	63518759	SNP
chr7	63751140	63751260	SNP_PROBE
chr7	63751200	63751201	SNP
chr7	64114524	64114644	SNP_PROBE
chr7	64114562	64114563	SNP
chr7	64900760	64900880	SNP_PROBE
chr7	64900820	64900821	SNP
chr7	65778485	65778605	SNP_PROBE
chr7	65778545	65778546	SNP
chr7	66990663	66990783	SNP_PROBE
chr7	66990723	66990724	SNP
chr7	67188727	67188847	SNP_PROBE
chr7	67188787	67188788	SNP
chr7	67716230	67716350	SNP_PROBE
chr7	67716290	67716291	SNP
chr7	68003131	68003251	SNP_PROBE
chr7	68003191	68003192	SNP
chr7	68051793	68051913	SNP_PROBE
chr7	68051853	68051854	SNP
chr7	68360353	68360473	SNP_PROBE
chr7	68360413	68360414	SNP
chr7	68621368	68621488	SNP_PROBE
chr7	68621428	68621429	SNP
chr7	68755772	68755892	SNP_PROBE
chr7	68755832	68755833	SNP
chr7	70081625	70081745	SNP_PROBE
chr7	70081685	70081686	SNP
chr7	70088848	70088968	SNP_PROBE
chr7	70088908	70088909	SNP
chr7	71122132	71122252	SNP_PROBE
chr7	71122192	71122193	SNP
chr7	71837240	71837360	SNP_PROBE
chr7	71837300	71837301	SNP
chr7	71866619	71866739	SNP_PROBE
chr7	71866679	71866680	SNP
chr7	7269305	7269425	SNP_PROBE
chr7	7269365	7269366	SNP
chr7	75255687	75255807	SNP_PROBE
chr7	75255747	75255748	SNP
chr7	7534942	7535062	SNP_PROBE
chr7	7534978	7534979	SNP
chr7	77055824	77055944	SNP_PROBE
chr7	77055884	77055885	SNP
chr7	77818091	77818211	SNP_PROBE
chr7	77818151	77818152	SNP
chr7	78066736	78066856	SNP_PROBE
chr7	78066796	78066797	SNP
chr7	78176688	78176808	SNP_PROBE
chr7	78176755	78176756	SNP
chr7	78322098	78322218	SNP_PROBE
chr7	78322158	78322159	SNP
chr7	78599522	78599642	SNP_PROBE
chr7	78599582	78599583	SNP
chr7	79009678	79009798	SNP_PROBE
chr7	79009738	79009739	SNP
chr7	79700942	79701062	SNP_PROBE
chr7	79701002	79701003	SNP
chr7	80723996	80724116	SNP_PROBE
chr7	80724004	80724005	SNP
chr7	81600381	81600501	SNP_PROBE
chr7	81600441	81600442	SNP
chr7	82013273	82013393	SNP_PROBE
chr7	82013333	82013334	SNP
chr7	82798911	82799031	SNP_PROBE
chr7	82798971	82798972	SNP
chr7	8312255	8312375	SNP_PROBE
chr7	8312366	8312367	SNP
chr7	83586625	83586745	SNP_PROBE
chr7	83586685	83586686	SNP
chr7	84206458	84206578	SNP_PROBE
chr7	84206518	84206519	SNP
chr7	85273793	85273913	SNP_PROBE
chr7	85273853	85273854	SNP
chr7	85675217	85675218	SNP
chr7	85675279	85675399	SNP_PROBE
chr7	86880399	86880519	SNP_PROBE
chr7	86880459	86880460	SNP
chr7	88054870	88054990	SNP_PROBE
chr7	88054930	88054931	SNP
chr7	88209730	88209850	SNP_PROBE
chr7	88209767	88209768	SNP
chr7	89116430	89116550	SNP_PROBE
chr7	89116490	89116491	SNP
chr7	89638678	89638798	SNP_PROBE
chr7	89638692	89638693	SNP
chr7	90548069	90548189	SNP_PROBE
chr7	90548129	90548130	SNP
chr7	91507252	91507372	SNP_PROBE
chr7	91507312	91507313	SNP
chr7	92643316	92643436	SNP_PROBE
chr7	92643376	92643377	SNP
chr7	9278517	9278637	SNP_PROBE
chr7	9278577	9278578	SNP
chr7	93109994	93110114	SNP_PROBE
chr7	93110054	93110055	SNP
chr7	93945394	93945514	SNP_PROBE
chr7	93945454	93945455	SNP
chr7	94545802	94545922	SNP_PROBE
chr7	94545862	94545863	SNP
chr7	95457099	95457219	SNP_PROBE
chr7	95457159	95457160	SNP
chr7	96207008	96207128	SNP_PROBE
chr7	96207068	96207069	SNP
chr7	97098303	97098423	SNP_PROBE
chr7	97098363	97098364	SNP
chr7	97372532	97372652	SNP_PROBE
chr7	97372592	97372593	SNP
chr7	98338018	98338138	SNP_PROBE
chr7	98338078	98338079	SNP
chr7	98338959	98339079	SNP_PROBE
chr7	98339019	98339020	SNP
chr8	101337453	101337573	SNP_PROBE
chr8	101337529	101337530	SNP
chr8	101670592	101670712	SNP_PROBE
chr8	101670652	101670653	SNP
chr8	101895763	101895883	SNP_PROBE
chr8	101895864	101895865	SNP
chr8	102689927	102690047	SNP_PROBE
chr8	102689987	102689988	SNP
chr8	10287946	10288066	SNP_PROBE
chr8	10288006	10288007	SNP
chr8	103535105	103535225	SNP_PROBE
chr8	103535165	103535166	SNP
chr8	104168804	104168924	SNP_PROBE
chr8	104168864	104168865	SNP
chr8	105262912	105263032	SNP_PROBE
chr8	105262972	105262973	SNP
chr8	105884544	105884664	SNP_PROBE
chr8	105884604	105884605	SNP
chr8	106388110	106388230	SNP_PROBE
chr8	106388170	106388171	SNP
chr8	107062758	107062878	SNP_PROBE
chr8	107062818	107062819	SNP
chr8	107946611	107946731	SNP_PROBE
chr8	107946671	107946672	SNP
chr8	108704353	108704473	SNP_PROBE
chr8	108704413	108704414	SNP
chr8	109271365	109271485	SNP_PROBE
chr8	109271425	109271426	SNP
chr8	110020264	110020384	SNP_PROBE
chr8	110020369	110020370	SNP
chr8	110528088	110528208	SNP_PROBE
chr8	110528148	110528149	SNP
chr8	111079711	111079831	SNP_PROBE
chr8	111079771	111079772	SNP
chr8	11114505	11114625	SNP_PROBE
chr8	11114565	11114566	SNP
chr8	112021569	112021689	SNP_PROBE
chr8	112021629	112021630	SNP
chr8	112684941	112685061	SNP_PROBE
chr8	112685001	112685002	SNP
chr8	113456920	113457040	SNP_PROBE
chr8	113456980	113456981	SNP
chr8	114419629	114419749	SNP_PROBE
chr8	114419689	114419690	SNP
chr8	115010247	115010367	SNP_PROBE
chr8	115010307	115010308	SNP
chr8	116161842	116161962	SNP_PROBE
chr8	116161902	116161903	SNP
chr8	116437093	116437213	SNP_PROBE
chr8	116437153	116437154	SNP
chr8	117469291	117469411	SNP_PROBE
chr8	117469351	117469352	SNP
chr8	11813848	11813968	SNP_PROBE
chr8	11813908	11813909	SNP
chr8	118232623	118232743	SNP_PROBE
chr8	118232628	118232629	SNP
chr8	1183374	1183494	SNP_PROBE
chr8	1183434	1183435	SNP
chr8	118530326	118530446	SNP_PROBE
chr8	118530386	118530387	SNP
chr8	119415341	119415461	SNP_PROBE
chr8	119415401	119415402	SNP
chr8	120053282	120053402	SNP_PROBE
chr8	120053342	120053343	SNP
chr8	120825151	120825271	SNP_PROBE
chr8	120825224	120825225	SNP
chr8	121358466	121358586	SNP_PROBE
chr8	121358526	121358527	SNP
chr8	122174350	122174470	SNP_PROBE
chr8	122174410	122174411	SNP
chr8	122891952	122892072	SNP_PROBE
chr8	122892012	122892013	SNP
chr8	123696077	123696197	SNP_PROBE
chr8	123696137	123696138	SNP
chr8	124445256	124445376	SNP_PROBE
chr8	124445268	124445269	SNP
chr8	125271951	125272071	SNP_PROBE
chr8	125271969	125271970	SNP
chr8	126692557	126692677	SNP_PROBE
chr8	126692617	126692618	SNP
chr8	12711802	12711922	SNP_PROBE
chr8	12711862	12711863	SNP
chr8	127457791	127457911	SNP_PROBE
chr8	127457796	127457797	SNP
chr8	127980409	127980529	SNP_PROBE
chr8	127980469	127980470	SNP
chr8	128692554	128692674	SNP_PROBE
chr8	128692660	128692661	SNP
chr8	129309353	129309473	SNP_PROBE
chr8	129309413	129309414	SNP
chr8	130252168	130252288	SNP_PROBE
chr8	130252228	130252229	SNP
chr8	130876374	130876494	SNP_PROBE
chr8	130876434	130876435	SNP
chr8	131650752	131650872	SNP_PROBE
chr8	131650812	131650813	SNP
chr8	13199090	13199210	SNP_PROBE
chr8	13199150	13199151	SNP
chr8	132408448	132408568	SNP_PROBE
chr8	132408508	132408509	SNP
chr8	133167579	133167699	SNP_PROBE
chr8	133167639	133167640	SNP
chr8	133799219	133799339	SNP_PROBE
chr8	133799279	133799280	SNP
chr8	134702528	134702648	SNP_PROBE
chr8	134702588	134702589	SNP
chr8	135385177	135385297	SNP_PROBE
chr8	135385237	135385238	SNP
chr8	136134914	136135034	SNP_PROBE
chr8	136134974	136134975	SNP
chr8	136849993	136850113	SNP_PROBE
chr8	136850053	136850054	SNP
chr8	137487165	137487285	SNP_PROBE
chr8	137487195	137487196	SNP
chr8	138290099	138290219	SNP_PROBE
chr8	138290159	138290160	SNP
chr8	138786975	138787095	SNP_PROBE
chr8	138787035	138787036	SNP
chr8	139486811	139486931	SNP_PROBE
chr8	139486871	139486872	SNP
chr8	140349812	140349932	SNP_PROBE
chr8	140349872	140349873	SNP
chr8	14085158	14085278	SNP_PROBE
chr8	14085218	14085219	SNP
chr8	141076196	141076197	SNP
chr8	141076246	141076366	SNP_PROBE
chr8	141410436	141410556	SNP_PROBE
chr8	141410496	141410497	SNP
chr8	142038538	142038658	SNP_PROBE
chr8	142038598	142038599	SNP
chr8	143327210	143327330	SNP_PROBE
chr8	143327270	143327271	SNP
chr8	14385276	14385396	SNP_PROBE
chr8	14385336	14385337	SNP
chr8	143981695	143981815	SNP_PROBE
chr8	143981772	143981773	SNP
chr8	15581331	15581451	SNP_PROBE
chr8	15581391	15581392	SNP
chr8	16024323	16024443	SNP_PROBE
chr8	16024383	16024384	SNP
chr8	16845800	16845920	SNP_PROBE
chr8	16845860	16845861	SNP
chr8	17540844	17540964	SNP_PROBE
chr8	17540932	17540933	SNP
chr8	18308990	18309110	SNP_PROBE
chr8	18309073	18309074	SNP
chr8	1864771	1864891	SNP_PROBE
chr8	1864831	1864832	SNP
chr8	19089113	19089233	SNP_PROBE
chr8	19089173	19089174	SNP
chr8	19493528	19493529	SNP
chr8	19493528	19493648	SNP_PROBE
chr8	199486	199606	SNP_PROBE
chr8	199546	199547	SNP
chr8	20371440	20371560	SNP_PROBE
chr8	20371500	20371501	SNP
chr8	21093850	21093970	SNP_PROBE
chr8	21093910	21093911	SNP
chr8	21510183	21510303	SNP_PROBE
chr8	21510243	21510244	SNP
chr8	22786089	22786209	SNP_PROBE
chr8	22786149	22786150	SNP
chr8	23601107	23601227	SNP_PROBE
chr8	23601167	23601168	SNP
chr8	2383642	2383762	SNP_PROBE
chr8	2383702	2383703	SNP
chr8	24377801	24377921	SNP_PROBE
chr8	24377861	24377862	SNP
chr8	24821809	24821929	SNP_PROBE
chr8	24821869	24821870	SNP
chr8	26118319	26118439	SNP_PROBE
chr8	26118438	26118439	SNP
chr8	27024228	27024348	SNP_PROBE
chr8	27024288	27024289	SNP
chr8	27550975	27551095	SNP_PROBE
chr8	27551072	27551073	SNP
chr8	28435607	28435727	SNP_PROBE
chr8	28435667	28435668	SNP
chr8	28977051	28977171	SNP_PROBE
chr8	28977111	28977112	SNP
chr8	29672154	29672274	SNP_PROBE
chr8	29672214	29672215	SNP
chr8	30436791	30436911	SNP_PROBE
chr8	30436851	30436852	SNP
chr8	3086445	3086565	SNP_PROBE
chr8	3086505	3086506	SNP
chr8	31154104	31154224	SNP_PROBE
chr8	31154188	31154189	SNP
chr8	31983006	31983126	SNP_PROBE
chr8	31983066	31983067	SNP
chr8	32842863	32842983	SNP_PROBE
chr8	32842923	32842924	SNP
chr8	33532039	33532159	SNP_PROBE
chr8	33532099	33532100	SNP
chr8	34110649	34110769	SNP_PROBE
chr8	34110709	34110710	SNP
chr8	34859777	34859897	SNP_PROBE
chr8	34859829	34859830	SNP
chr8	35280669	35280789	SNP_PROBE
chr8	35280729	35280730	SNP
chr8	36848411	36848531	SNP_PROBE
chr8	36848471	36848472	SNP
chr8	37222021	37222141	SNP_PROBE
chr8	37222081	37222082	SNP
chr8	3793167	3793287	SNP_PROBE
chr8	3793260	3793261	SNP
chr8	38344438	38344558	SNP_PROBE
chr8	38344498	38344499	SNP
chr8	39647591	39647711	SNP_PROBE
chr8	39647651	39647652	SNP
chr8	39901700	39901820	SNP_PROBE
chr8	39901760	39901761	SNP
chr8	39955191	39955311	SNP_PROBE
chr8	39955251	39955252	SNP
chr8	40225051	40225171	SNP_PROBE
chr8	40225111	40225112	SNP
chr8	40542991	40543111	SNP_PROBE
chr8	40543051	40543052	SNP
chr8	40663698	40663818	SNP_PROBE
chr8	40663788	40663789	SNP
chr8	41121219	41121339	SNP_PROBE
chr8	41121279	41121280	SNP
chr8	42383023	42383143	SNP_PROBE
chr8	42383083	42383084	SNP
chr8	4487834	4487954	SNP_PROBE
chr8	4487894	4487895	SNP
chr8	48421526	48421646	SNP_PROBE
chr8	48421538	48421539	SNP
chr8	49837783	49837903	SNP_PROBE
chr8	49837843	49837844	SNP
chr8	50054051	50054171	SNP_PROBE
chr8	50054111	50054112	SNP
chr8	50259029	50259149	SNP_PROBE
chr8	50259110	50259111	SNP
chr8	50988631	50988751	SNP_PROBE
chr8	50988660	50988661	SNP
chr8	51306402	51306522	SNP_PROBE
chr8	51306462	51306463	SNP
chr8	51916044	51916164	SNP_PROBE
chr8	51916104	51916105	SNP
chr8	5214150	5214270	SNP_PROBE
chr8	5214229	5214230	SNP
chr8	52421617	52421737	SNP_PROBE
chr8	52421677	52421678	SNP
chr8	52528729	52528849	SNP_PROBE
chr8	52528789	52528790	SNP
chr8	53114508	53114628	SNP_PROBE
chr8	53114568	53114569	SNP
chr8	53506822	53506942	SNP_PROBE
chr8	53506882	53506883	SNP
chr8	53766202	53766322	SNP_PROBE
chr8	53766262	53766263	SNP
chr8	54316945	54317065	SNP_PROBE
chr8	54317005	54317006	SNP
chr8	55188661	55188781	SNP_PROBE
chr8	55188780	55188781	SNP
chr8	56058420	56058540	SNP_PROBE
chr8	56058480	56058481	SNP
chr8	56383374	56383494	SNP_PROBE
chr8	56383434	56383435	SNP
chr8	57306760	57306880	SNP_PROBE
chr8	57306859	57306860	SNP
chr8	58148000	58148120	SNP_PROBE
chr8	58148060	58148061	SNP
chr8	58664163	58664164	SNP
chr8	58664163	58664283	SNP_PROBE
chr8	59299085	59299205	SNP_PROBE
chr8	59299145	59299146	SNP
chr8	60155253	60155373	SNP_PROBE
chr8	60155313	60155314	SNP
chr8	6072379	6072499	SNP_PROBE
chr8	6072439	6072440	SNP
chr8	60847207	60847327	SNP_PROBE
chr8	60847267	60847268	SNP
chr8	61539217	61539337	SNP_PROBE
chr8	61539277	61539278	SNP
chr8	62258916	62259036	SNP_PROBE
chr8	62258976	62258977	SNP
chr8	62829336	62829456	SNP_PROBE
chr8	62829396	62829397	SNP
chr8	63453967	63454087	SNP_PROBE
chr8	63454027	63454028	SNP
chr8	64306203	64306323	SNP_PROBE
chr8	64306288	64306289	SNP
chr8	65411184	65411304	SNP_PROBE
chr8	65411244	65411245	SNP
chr8	66320703	66320823	SNP_PROBE
chr8	66320763	66320764	SNP
chr8	66452096	66452216	SNP_PROBE
chr8	66452156	66452157	SNP
chr8	67219667	67219787	SNP_PROBE
chr8	67219727	67219728	SNP
chr8	6759475	6759595	SNP_PROBE
chr8	6759569	6759570	SNP
chr8	68041906	68041907	SNP
chr8	68041906	68042026	SNP_PROBE
chr8	6825223	6825343	SNP_PROBE
chr8	6825283	6825284	SNP
chr8	68797790	68797910	SNP_PROBE
chr8	68797803	68797804	SNP
chr8	69438497	69438617	SNP_PROBE
chr8	69438557	69438558	SNP
chr8	70455890	70456010	SNP_PROBE
chr8	70455946	70455947	SNP
chr8	70942168	70942288	SNP_PROBE
chr8	70942228	70942229	SNP
chr8	71923141	71923261	SNP_PROBE
chr8	71923201	71923202	SNP
chr8	72569221	72569341	SNP_PROBE
chr8	72569281	72569282	SNP
chr8	73088884	73089004	SNP_PROBE
chr8	73088970	73088971	SNP
chr8	73743690	73743810	SNP_PROBE
chr8	73743750	73743751	SNP
chr8	74430964	74431084	SNP_PROBE
chr8	74431024	74431025	SNP
chr8	75292431	75292551	SNP_PROBE
chr8	75292491	75292492	SNP
chr8	76061816	76061936	SNP_PROBE
chr8	76061881	76061882	SNP
chr8	77065034	77065154	SNP_PROBE
chr8	77065094	77065095	SNP
chr8	77311298	77311418	SNP_PROBE
chr8	77311460	77311461	SNP
chr8	78285638	78285758	SNP_PROBE
chr8	78285698	78285699	SNP
chr8	78945420	78945540	SNP_PROBE
chr8	78945480	78945481	SNP
chr8	79888370	79888490	SNP_PROBE
chr8	79888450	79888451	SNP
chr8	80246391	80246511	SNP_PROBE
chr8	80246451	80246452	SNP
chr8	80967250	80967370	SNP_PROBE
chr8	80967310	80967311	SNP
chr8	81801478	81801598	SNP_PROBE
chr8	81801538	81801539	SNP
chr8	82306193	82306313	SNP_PROBE
chr8	82306253	82306254	SNP
chr8	8274810	8274930	SNP_PROBE
chr8	8274870	8274871	SNP
chr8	82948563	82948683	SNP_PROBE
chr8	82948623	82948624	SNP
chr8	83717326	83717446	SNP_PROBE
chr8	83717386	83717387	SNP
chr8	84519968	84520088	SNP_PROBE
chr8	84520028	84520029	SNP
chr8	85360901	85361021	SNP_PROBE
chr8	85360961	85360962	SNP
chr8	86052182	86052302	SNP_PROBE
chr8	86052242	86052243	SNP
chr8	87009478	87009598	SNP_PROBE
chr8	87009538	87009539	SNP
chr8	87501649	87501769	SNP_PROBE
chr8	87501709	87501710	SNP
chr8	88506324	88506444	SNP_PROBE
chr8	88506384	88506385	SNP
chr8	8854185	8854305	SNP_PROBE
chr8	8854234	8854235	SNP
chr8	90094523	90094643	SNP_PROBE
chr8	90094583	90094584	SNP
chr8	91339362	91339482	SNP_PROBE
chr8	91339422	91339423	SNP
chr8	91777787	91777907	SNP_PROBE
chr8	91777847	91777848	SNP
chr8	92733221	92733341	SNP_PROBE
chr8	92733281	92733282	SNP
chr8	93643809	93643929	SNP_PROBE
chr8	93643869	93643870	SNP
chr8	94444603	94444723	SNP_PROBE
chr8	94444663	94444664	SNP
chr8	94987108	94987228	SNP_PROBE
chr8	94987168	94987169	SNP
chr8	95208290	95208410	SNP_PROBE
chr8	95208322	95208323	SNP
chr8	96205859	96205979	SNP_PROBE
chr8	96205919	96205920	SNP
chr8	97186630	97186750	SNP_PROBE
chr8	97186690	97186691	SNP
chr8	97870221	97870341	SNP_PROBE
chr8	97870281	97870282	SNP
chr8	98411168	98411288	SNP_PROBE
chr8	98411192	98411193	SNP
chr8	9844307	9844427	SNP_PROBE
chr8	9844383	9844384	SNP
chr8	99220480	99220600	SNP_PROBE
chr8	99220540	99220541	SNP
chr9	100221070	100221190	SNP_PROBE
chr9	100221130	100221131	SNP
chr9	100868811	100868931	SNP_PROBE
chr9	100868899	100868900	SNP
chr9	101335980	101336100	SNP_PROBE
chr9	101336040	101336041	SNP
chr9	101700060	101700180	SNP_PROBE
chr9	101700120	101700121	SNP
chr9	102080354	102080474	SNP_PROBE
chr9	102080473	102080474	SNP
chr9	103485072	103485192	SNP_PROBE
chr9	103485132	103485133	SNP
chr9	103989413	103989533	SNP_PROBE
chr9	103989474	103989475	SNP
chr9	104422179	104422299	SNP_PROBE
chr9	104422239	104422240	SNP
chr9	105342176	105342296	SNP_PROBE
chr9	105342265	105342266	SNP
chr9	105998812	105998932	SNP_PROBE
chr9	105998872	105998873	SNP
chr9	106840345	106840465	SNP_PROBE
chr9	106840405	106840406	SNP
chr9	10700001	10700121	SNP_PROBE
chr9	10700061	10700062	SNP
chr9	107463388	107463508	SNP_PROBE
chr9	107463448	107463449	SNP
chr9	107933715	107933835	SNP_PROBE
chr9	107933775	107933776	SNP
chr9	108868516	108868636	SNP_PROBE
chr9	108868576	108868577	SNP
chr9	109479014	109479134	SNP_PROBE
chr9	109479133	109479134	SNP
chr9	110060094	110060214	SNP_PROBE
chr9	110060154	110060155	SNP
chr9	111023838	111023958	SNP_PROBE
chr9	111023898	111023899	SNP
chr9	111622003	111622123	SNP_PROBE
chr9	111622063	111622064	SNP
chr9	112497170	112497290	SNP_PROBE
chr9	112497230	112497231	SNP
chr9	113311897	113312017	SNP_PROBE
chr9	113311957	113311958	SNP
chr9	113907698	113907818	SNP_PROBE
chr9	113907758	113907759	SNP
chr9	11422908	11423028	SNP_PROBE
chr9	11422968	11422969	SNP
chr9	114578462	114578582	SNP_PROBE
chr9	114578569	114578570	SNP
chr9	115367017	115367137	SNP_PROBE
chr9	115367077	115367078	SNP
chr9	115985438	115985558	SNP_PROBE
chr9	115985498	115985499	SNP
chr9	116683584	116683704	SNP_PROBE
chr9	116683644	116683645	SNP
chr9	117660872	117660992	SNP_PROBE
chr9	117660932	117660933	SNP
chr9	118124181	118124301	SNP_PROBE
chr9	118124241	118124242	SNP
chr9	119027015	119027135	SNP_PROBE
chr9	119027075	119027076	SNP
chr9	119528830	119528950	SNP_PROBE
chr9	119528927	119528928	SNP
chr9	120179525	120179645	SNP_PROBE
chr9	120179585	120179586	SNP
chr9	12018355	12018475	SNP_PROBE
chr9	12018370	12018371	SNP
chr9	120219752	120219872	SNP_PROBE
chr9	120219812	120219813	SNP
chr9	120427210	120427330	SNP_PROBE
chr9	120427318	120427319	SNP
chr9	120789168	120789288	SNP_PROBE
chr9	120789228	120789229	SNP
chr9	121009104	121009224	SNP_PROBE
chr9	121009164	121009165	SNP
chr9	121456501	121456621	SNP_PROBE
chr9	121456561	121456562	SNP
chr9	121739737	121739857	SNP_PROBE
chr9	121739797	121739798	SNP
chr9	122115728	122115848	SNP_PROBE
chr9	122115788	122115789	SNP
chr9	122246538	122246658	SNP_PROBE
chr9	122246598	122246599	SNP
chr9	122389751	122389871	SNP_PROBE
chr9	122389811	122389812	SNP
chr9	122447372	122447492	SNP_PROBE
chr9	122447381	122447382	SNP
chr9	122887954	122888074	SNP_PROBE
chr9	122888016	122888017	SNP
chr9	123360966	123361086	SNP_PROBE
chr9	123361026	123361027	SNP
chr9	123684882	123685002	SNP_PROBE
chr9	123684942	123684943	SNP
chr9	124630272	124630392	SNP_PROBE
chr9	124630332	124630333	SNP
chr9	125362698	125362818	SNP_PROBE
chr9	125362758	125362759	SNP
chr9	126366468	126366588	SNP_PROBE
chr9	126366528	126366529	SNP
chr9	126441336	126441456	SNP_PROBE
chr9	126441396	126441397	SNP
chr9	127452960	127453080	SNP_PROBE
chr9	127452976	127452977	SNP
chr9	127736872	127736992	SNP_PROBE
chr9	127736932	127736933	SNP
chr9	128498592	128498712	SNP_PROBE
chr9	128498593	128498594	SNP
chr9	128950989	128951109	SNP_PROBE
chr9	128951049	128951050	SNP
chr9	12914335	12914455	SNP_PROBE
chr9	12914395	12914396	SNP
chr9	129915530	129915650	SNP_PROBE
chr9	129915630	129915631	SNP
chr9	131519899	131520019	SNP_PROBE
chr9	131519959	131519960	SNP
chr9	132387618	132387738	SNP_PROBE
chr9	132387664	132387665	SNP
chr9	13444871	13444991	SNP_PROBE
chr9	13444931	13444932	SNP
chr9	134987584	134987704	SNP_PROBE
chr9	134987644	134987645	SNP
chr9	135353945	135354065	SNP_PROBE
chr9	135354005	135354006	SNP
chr9	136865818	136865938	SNP_PROBE
chr9	136865878	136865879	SNP
chr9	137988870	137988990	SNP_PROBE
chr9	137988930	137988931	SNP
chr9	140738170	140738290	SNP_PROBE
chr9	140738230	140738231	SNP
chr9	14393793	14393913	SNP_PROBE
chr9	14393853	14393854	SNP
chr9	14830942	14831062	SNP_PROBE
chr9	14831002	14831003	SNP
chr9	1506040	1506160	SNP_PROBE
chr9	1506100	1506101	SNP
chr9	15762655	15762775	SNP_PROBE
chr9	15762715	15762716	SNP
chr9	16018347	16018467	CNV
chr9	16119788	16119908	CNV
chr9	16221282	16221402	CNV
chr9	16233024	16233144	SNP_PROBE
chr9	16233084	16233085	SNP
chr9	16325008	16325128	CNV
chr9	16420113	16420233	CNV
chr9	16519510	16519630	CNV
chr9	16618948	16619068	CNV
chr9	16721059	16721179	CNV
chr9	16822738	16822858	CNV
chr9	16921786	16921906	CNV
chr9	16973062	16973182	SNP_PROBE
chr9	16973122	16973123	SNP
chr9	17017223	17017343	CNV
chr9	17120560	17120680	CNV
chr9	17219181	17219301	CNV
chr9	17319895	17320015	CNV
chr9	17425603	17425723	CNV
chr9	17519749	17519869	CNV
chr9	17620183	17620303	CNV
chr9	17720114	17720234	CNV
chr9	17736281	17736401	SNP_PROBE
chr9	17736341	17736342	SNP
chr9	17819368	17819488	CNV
chr9	17920685	17920805	CNV
chr9	18019014	18019134	CNV
chr9	18119600	18119720	CNV
chr9	18217900	18218020	CNV
chr9	18318817	18318937	CNV
chr9	18417128	18417248	CNV
chr9	18484209	18484329	SNP_PROBE
chr9	18484269	18484270	SNP
chr9	18519707	18519827	CNV
chr9	18618983	18619103	CNV
chr9	18718284	18718404	CNV
chr9	18820565	18820685	CNV
chr9	18917286	18917406	CNV
chr9	19246783	19246903	SNP_PROBE
chr9	19246843	19246844	SNP
chr9	19914731	19914851	SNP_PROBE
chr9	19914791	19914792	SNP
chr9	20719806	20719926	SNP_PROBE
chr9	20719866	20719867	SNP
[truncated: 278 more rows]

## Sheet: Table S8
Table S8. Plasma deep sequencing QC
Patient	Sample	# Raw read pairs	% on target (consensus)	% on target (filtered)	Fold enrichment (consensus)	Fold enrichment (filtered)	Total reads (consensus)	Total reads (filtered)	Mean target coverage (consensus)	Mean target coverage (filtered)	Fold 80 (consensus)	Fold 80 (filtered)	% target bases > 1000x (consensus)	% target bases > 1000x (filtered)	AT Dropout (consensus)	AT Dropout (filtered)	GC Dropout (consensus)	GC Dropout (filtered)
L1	L1_1_B	47336261	0.474102	0.800104	9286.53	15871.1	14331348	2227646	3849.86	1102.99	19.2493	5.51494	0.998202	0.702199	0.887207	1.22646	1.84635	2.24608
L1	L1_2	48757389	0.477005	0.797297	9257.74	15658.3	13713828	2309626	3672.08	1133.77	18.3604	5.66883	0.997757	0.741416	0.478135	0.857855	2.17515	2.51908
L1	L1_3	55929047	0.485599	0.808495	9460.16	15984.7	15441116	2795402	4207.81	1395.24	21.0391	6.97622	0.998252	0.890069	1.88009	2.20252	1.22948	1.59453
L1	L1_4	45719928	0.45382	0.785623	8616.67	14983	13121832	2049284	3363.83	1004.55	16.8192	5.02274	0.998464	0.532706	1.34139	1.34061	1.36768	1.96088
L10	L10_1_B	57536553	0.479643	0.79985	9453.44	15990.8	14949536	2404796	4079.44	1198.26	20.3972	5.99132	0.999353	0.775238	2.45986	3.13364	1.0257	1.25418
L10	L10_2	56771844	0.470748	0.800563	9598.31	16638.5	15292096	2624086	3992.77	1261.82	19.9639	6.30912	0.999232	0.824011	2.53905	2.96802	1.08623	1.27561
L10	L10_3	45474576	0.509499	0.814663	10566.1	17235.8	14205760	2246546	4053.33	1101.36	20.2666	5.5068	0.999202	0.668347	2.407	2.96387	1.03949	1.21564
L11	L11_1_B	43654619	0.38695	0.742789	7459.71	14362.1	10826286	2527038	2285.23	1111.43	11.4262	5.55714	0.992141	0.75469	1.27667	1.46479	1.26565	1.60078
L11	L11_2	50228317	0.476764	0.801181	9403.95	15972.1	14592226	3028602	3932.97	1496.13	19.6649	7.48064	0.999333	0.93866	1.4594	1.90816	1.10668	1.42598
L11	L11_3	51693232	0.507106	0.821497	10494.5	17320.8	15912150	2840252	4549.25	1418.65	22.7463	7.09323	0.999788	0.900433	2.45118	3.03077	1.01025	1.23446
L12	L12_1_B	47651834	0.498371	0.831563	9927.81	16814.5	14947838	2610108	4223.67	1345.71	21.1183	6.72857	0.999202	0.869773	2.59857	3.10387	1.00637	1.29105
L12	L12_2	41483028	0.464792	0.804874	9564.98	16861.8	11932194	2406864	3062.75	1147.75	15.3137	5.73876	0.996788	0.744588	2.12568	2.55999	1.16728	1.35837
L12	L12_3	56931684	0.489379	0.826574	9858.23	16902.9	15939452	3153866	4388.39	1596.7	21.9419	7.9835	0.999485	0.941973	2.59846	3.12174	1.04428	1.30154
L13	L13_1_B	53267895	0.489591	0.80484	9711.85	16183.6	15378698	2813146	4279.18	1402.53	21.3959	7.01263	0.999444	0.906565	1.28928	1.72341	1.20959	1.57341
L13	L13_2	60719485	0.512755	0.825728	10445.3	17131	16811092	2907992	4866.05	1466.73	24.3303	7.33365	0.999747	0.915182	2.08324	2.62489	1.06345	1.36485
L13	L13_3	56266761	0.508437	0.826989	10391	17187.4	15975612	2866448	4571.03	1441.83	22.8552	7.20913	0.999707	0.905434	2.8137	3.36165	0.982119	1.20523
L13	L13_4	67134093	0.496157	0.833834	10024	17127.7	16427576	2964984	4649.24	1538.11	23.2462	7.69057	0.999828	0.898625	7.6487	7.82702	0.627014	0.97489
L13	L13_5	56523032	0.491382	0.826328	9931.2	16950.7	15077240	3095566	4196.22	1576.57	20.9811	7.88285	0.999667	0.892534	8.98609	9.12462	0.564438	0.911181
L14	L14_1_B	56534846	0.485136	0.817279	9683.47	16540.7	14377270	2708294	3921.83	1354.2	19.6091	6.771	0.998293	0.885967	1.36311	1.71564	1.24216	1.62699
L14	L14_2	56777232	0.514281	0.822495	10368.4	16795	16479148	2886708	4807.6	1464.65	24.038	7.32326	0.999556	0.91492	1.23404	1.70386	1.46375	1.78412
L14	L14_3	56480148	0.495913	0.843892	10742.9	18751	17151472	2910946	4740.91	1479.11	23.7045	7.39557	0.999909	0.80512	10.5539	11.0704	0.365301	0.701779
L14	L14_4	47384313	0.502204	0.840131	10927.2	18878.1	24156990	4707702	6645.46	2330.8	33.2273	11.654	1	0.979988	4.44604	6.12949	0.764576	0.992525
L15	L15_1_B	49144288	0.339558	0.707204	6656.14	13822.8	9620276	2013188	1761.91	823.187	8.80955	4.11593	0.982321	0.208245	7.40878	7.12807	0.491729	0.742985
L15	L15_2	53977299	0.415171	0.786344	8289.79	15900.4	13575992	2716892	3106.94	1276.92	15.5347	6.3846	0.999131	0.811656	5.83285	6.00024	0.580854	0.857641
L15	L15_3	58486654	0.433039	0.795165	8918	16548.3	14327650	2677530	3405.01	1254.07	17.025	6.27036	0.999475	0.813747	4.26262	4.41536	0.711781	0.959476
L15	L15_4	49324048	0.425552	0.792553	8490.24	16013.6	12793524	2618380	3030.81	1249.91	15.154	6.24955	0.998161	0.799452	5.45724	5.54404	0.678753	0.940346
L16	L16_1_B	42170527	0.482047	0.820624	9909.33	17079.8	12837984	2001388	3472.27	998.422	17.3613	4.99211	0.999566	0.446211	5.7581	5.98379	0.744058	1.00086
L16	L16_2	49804745	0.491826	0.8358	10010.4	17275	14806644	2029030	4166.65	1058.54	20.8332	5.29272	0.999889	0.488468	9.7247	9.89035	0.318313	0.665964
L16	L16_3	53414654	0.479447	0.826593	9805.19	17172.6	15750308	2444586	4258.69	1239.72	21.2934	6.19861	0.999879	0.7557	6.21231	6.78362	0.559866	0.83685
L17	L17_1	49631585	0.486248	0.819775	9905.32	16919.8	15668634	2692874	4266.85	1339.46	21.3343	6.69732	0.999293	0.863611	2.67145	3.07558	1.18254	1.38095
L17	L17_2	44805094	0.474774	0.831113	9536.46	16910.7	15954722	2359228	4290.22	1205.16	21.4511	6.02581	0.999212	0.785673	2.25247	2.89204	1.11417	1.33258
L17	L17_3	45107482	0.491756	0.827812	9785.15	16639.8	15589448	2574856	4337.26	1311.81	21.6863	6.55903	0.999242	0.850913	2.45378	3.10155	1.08017	1.27822
L17	L17_4	55846853	0.460889	0.825875	9211.03	16706.2	19047556	3699324	4888.75	1873.54	24.4438	9.36769	0.999838	0.972654	1.97778	2.66746	1.07038	1.37819
L17	L17_5	55448834	0.484269	0.831109	9715.87	16915.5	19597270	3796164	5305.59	1932.86	26.5279	9.66432	0.999808	0.973017	1.72564	2.3633	1.13694	1.42123
L18	L18_1_B	57852864	0.460069	0.806048	8942.54	15884.6	18071996	4022186	4663.03	1995.62	23.3151	9.97812	0.999172	0.974229	0.735361	1.26007	1.78754	2.0082
L18	L18_2	59162973	0.48301	0.827786	9973.53	17334.4	20703618	4150130	5538.78	2071.66	27.6939	10.3583	0.999798	0.973068	2.25385	2.88994	1.24273	1.41182
L18	L18_3	59096396	0.472805	0.818127	9376.8	16474.9	20291954	4126068	5361.35	2078.57	26.8067	10.3929	0.999768	0.977927	1.60358	2.22401	1.3125	1.5396
L18	L18_4	55061057	0.504573	0.829161	10117.4	16909.7	19220562	3756820	5523.55	1931.57	27.6177	9.65786	0.999788	0.971855	2.11275	2.86556	1.07076	1.26929
L19	L19_1_B	43726777	0.525477	0.86349	11488.6	19280.1	20038626	2476296	5938.11	1305.49	29.6905	6.52744	1	0.709119	9.52759	10.8304	0.164789	0.420604
L19	L19_2	50872860	0.508568	0.846966	10872.7	18493.4	18739422	3356032	5318.58	1716.86	26.5929	8.58431	0.99997	0.93765	5.83457	6.8568	0.446003	0.758704
L2	L2_1_B	57741579	0.503796	0.821093	10036.4	16551.2	12899800	1978372	3704.79	1010.49	18.524	5.05247	0.998	0.535746	1.23176	2.68689	1.60849	1.41629
L2	L2_2	52431287	0.510784	0.827698	10087.4	16539.9	13174966	2132260	3830.39	1103.96	19.1519	5.51978	0.998182	0.664013	1.88479	3.66793	1.38667	1.32546
L2	L2_3	45993778	0.448282	0.783858	9275.45	16528.2	9186348	1659254	2238.3	756.3	11.1915	3.7815	0.989837	0.046429	0.720615	1.56949	1.7333	1.63886
L20	L20_1_B	57780999	0.464464	0.822833	9428.62	16964.7	16417104	3808694	4277.73	1917.36	21.3887	9.58682	0.999818	0.97035	6.31847	6.48932	0.531814	0.856938
L20	L20_2	53757410	0.492421	0.835499	10167.1	17613.7	19264940	3608508	5337.66	1848.78	26.6883	9.2439	0.999919	0.964723	3.86626	4.60364	0.759829	1.01332
L20	L20_3	51131154	0.51041	0.841782	10582.8	17770.2	18887630	3333872	5488.18	1735.87	27.4409	8.67933	0.999919	0.944256	6.43061	7.08719	0.626458	0.889078
L21	L21_1_B	52826523	0.486785	0.812091	9618.61	16284.6	19427198	3466064	5417.13	1766.17	27.0856	8.83086	0.999737	0.960814	1.12922	1.67858	1.66323	1.90002
L21	L21_2	59143854	0.520514	0.820505	10074.2	16148.1	22520056	3238564	6736.12	1689.66	33.6806	8.44831	0.999788	0.946045	1.6457	2.20057	1.51965	1.86886
L21	L21_3	57873743	0.408048	0.764458	7738.16	14663.6	16439186	4422212	3737.6	2073.54	18.688	10.3677	0.998495	0.980796	1.79883	2.15482	1.20159	1.42577
L22	L22_1_B	55986699	0.46497	0.827048	9443.19	16988.2	19546904	3983838	5382.77	2150.76	26.9139	10.7538	0.999909	0.965905	12.982	13.4665	1.72039	2.34334
L22	L22_2	54542394	0.475597	0.848523	9938.49	17980.5	19138236	3404120	5350.03	1887.61	26.7502	9.43806	1	0.824506	20.6556	21.1286	0.146183	0.368609
L22	L22_3	51931787	0.463864	0.829153	9480.81	17247.2	17878722	3915332	4725.78	2026.11	23.6289	10.1305	0.999889	0.952833	11.1086	11.5066	0.389817	0.674471
L24	L24_1_B	46217019	0.474489	0.831312	9287.84	16529.7	19263956	3823874	5241.19	2015.14	26.2059	10.0757	0.999919	0.96444	8.09493	8.50742	0.371814	0.746867
L24	L24_2	51221077	0.4761	0.833708	9456.7	16834.9	18942592	3887032	5160.02	2043.48	25.8001	10.2174	0.999909	0.961935	9.90687	10.2791	0.333675	0.708543
L24	L24_3	49419271	0.461492	0.834127	9364.16	17216.1	19304674	3468020	5075.64	1807.75	25.3782	9.03875	0.999919	0.948641	7.72361	8.0556	0.473775	0.782822
L26	L26_1_B	59904593	0.399756	0.827003	8259.28	17472.8	22776728	4037156	5067.91	2013.16	25.3395	10.0658	0.999848	0.974401	2.19827	3.00454	1.07998	1.28593
L26	L26_2	50162466	0.498133	0.831894	10455.6	17893.8	18974052	3923760	5250.26	1956.1	26.2513	9.78049	0.999909	0.9713	2.78198	3.81577	0.91497	1.14474
L26	L26_3	53138781	0.47159	0.82674	9735.76	17454.4	19087046	3991778	5015.15	1990.28	25.0758	9.95141	0.999889	0.974583	2.51539	3.27536	0.911964	1.14066
L26	L26_4	49271928	0.489649	0.829567	10238	17771.2	19646368	4275260	5315.43	2125.19	26.5771	10.6259	0.999919	0.976715	3.23306	4.2817	0.866694	1.10314
L27	L27_1_B	52182722	0.364299	0.746011	6894.98	14219.8	13557646	4038454	2677.93	1785.85	13.3897	8.92925	0.99806	0.975381	1.79264	2.02763	1.05544	1.26126
L27	L27_2	49610693	0.390524	0.795417	7504.99	15464.3	18061424	4041044	3906.54	1963.38	19.5327	9.81692	0.998515	0.978331	1.95884	2.41229	1.05338	1.30947
L27	L27_3	44295928	0.497229	0.843798	10781.7	18871.6	19111942	3409792	5197.26	1694.89	25.9863	8.47446	0.999838	0.935447	3.65915	4.96845	0.955318	1.13448
L27	L27_4	49082349	0.507237	0.838143	10731.4	18216.4	19799122	4127022	5573.06	2072.75	27.8653	10.3638	0.99998	0.97425	3.49769	4.55182	0.747414	0.976874
L28	L28_1_B	49293315	0.492269	0.821062	9663.69	16381.3	18472662	3880362	5143.7	1979.54	25.7185	9.89772	0.999768	0.976462	1.38237	2.09633	1.07651	1.43548
L28	L28_2	48725284	0.465811	0.843814	9413	17380.3	20138808	3867288	5361.23	2047.6	26.8061	10.238	0.999889	0.963824	9.25038	9.85618	0.537647	0.872142
L28	L28_3	44772037	0.494988	0.835349	9996.99	17194.5	18869980	3732074	5309.71	1929.35	26.5485	9.64675	0.999848	0.972633	1.91507	2.75466	0.967973	1.20531
L28	L28_4	48939426	0.527542	0.849414	11673.6	19326.2	20825864	3301604	5963.64	1637.86	29.8182	8.1893	0.99998	0.917435	3.92853	5.52582	0.904513	1.11025
L29	L29_1_B	47589765	0.449792	0.806594	8505.95	15482.7	16543292	3975366	4181.2	1986.84	20.906	9.93418	0.998545	0.97921	1.25941	1.77727	1.26446	1.55063
L29	L29_2	58606216	0.462266	0.832554	9377.92	17243	19934640	4331598	5189.64	2208.17	25.9482	11.0408	0.999909	0.981554	2.9838	3.76443	0.865625	1.07744
L29	L29_3	40911571	0.496017	0.830125	9784.61	16641.4	16611066	3433232	4657.54	1765.98	23.2877	8.8299	0.999737	0.964925	1.45044	2.1947	1.20167	1.37505
L29	L29_4	48397841	0.431317	0.838093	8699.93	17242.9	21436380	3865964	5183.51	1985.17	25.9176	9.92586	0.999667	0.970966	3.07867	3.90175	1.1004	1.30471
L3	L3_1_B	48163853	0.474953	0.80525	9771.1	16752.2	10175498	1960092	2634.94	928.99	13.1747	4.64495	0.997555	0.354544	1.85086	2.924	1.1772	1.18302
L3	L3_2	46117453	0.571776	0.860863	12267.5	18941.4	14791220	1667308	4785.13	874.652	23.9257	4.37326	0.99997	0.280253	4.21999	6.7432	0.875702	1.06116
L30	L30_1_B	50360757	0.476675	0.816746	9631.21	16826.1	18546202	4129242	4941.31	2049.3	24.7066	10.2465	0.999778	0.976694	2.41785	3.18906	1.01234	1.21422
L30	L30_2	70804155	0.45164	0.809565	9060.04	16486.1	19970234	4334908	5055.69	2137.82	25.2784	10.6891	0.999707	0.97926	1.53293	2.09059	1.31438	1.46748
L31	L31_1_B	58240377	0.468285	0.813439	9309.64	16417.4	19130518	3975342	5086.14	2005.2	25.4307	10.026	0.999717	0.973229	1.34842	1.96009	1.35936	1.59189
L31	L31_2	51313062	0.479483	0.833641	9865.06	17548.7	18603390	3671438	5010.99	1862.52	25.055	9.3126	0.999778	0.963683	1.98042	2.73192	1.21856	1.34528
L31	L31_3	59099713	0.489913	0.830922	9896.31	17078.2	18797038	3554942	5175.29	1812.54	25.8764	9.06271	0.999808	0.964713	1.55644	2.22809	1.20344	1.40525
L31	L31_4	43202913	0.530045	0.840728	10856.3	17500.9	16129010	2747498	4845.29	1423.77	24.2264	7.11883	0.999828	0.89514	2.01028	2.75728	1.01657	1.26799
L4	L4_1_B	42170182	0.510407	0.809519	9686.83	15597.3	11579670	1801068	3393.15	926.689	16.9657	4.63344	0.997293	0.37685	1.26314	2.79463	1.41278	1.38687
L4	L4_2	60437693	0.500223	0.81528	9807.41	16254.2	14503190	2446472	4105.48	1249.02	20.5274	6.2451	0.997727	0.816838	1.29078	2.60109	1.59228	1.49217
L4	L4_3	50991791	0.513794	0.811958	10061.8	16105.9	13671180	2180106	4054.47	1117.59	20.2723	5.58797	0.998303	0.7033	1.77106	2.65939	1.2602	1.40168
L4	L4_4	57402308	0.501842	0.817268	10007.2	16588.5	15891090	2719784	4514.12	1376.36	22.5706	6.88178	0.999182	0.883533	1.63829	2.19032	1.29396	1.59248
L5	L5_1_B	53626872	0.446265	0.791132	8809.15	15803.8	11986396	2851150	2946.84	1357.83	14.7342	6.78916	0.996929	0.896787	1.97996	2.35582	1.10635	1.32187
L5	L5_2	49258538	0.525812	0.833394	10765.3	17368.3	14068154	2436224	4190.83	1250.27	20.9542	6.25134	0.999576	0.810292	2.30458	3.05233	1.01168	1.28106
L5	L5_3	49556618	0.456498	0.79229	8895.34	15677.2	12733498	2449686	3170.41	1182.21	15.852	5.91105	0.998262	0.785309	2.23875	2.76355	0.957039	1.19479
L5	L5_4	60246171	0.512054	0.831135	10537	17412.5	15706874	2566482	4562.5	1309.42	22.8125	6.54708	0.999747	0.853842	1.9267	2.52138	0.990868	1.33198
L6	L6_1_B	45876362	0.519721	0.834878	10569.9	17339.1	13035554	2027664	3879.93	1052.96	19.3997	5.26478	0.999141	0.582226	3.07566	3.87563	0.918763	1.17374
L6	L6_2	50159626	0.509983	0.81821	10975.2	18118.1	12860884	2307566	3568.54	1098.98	17.8427	5.4949	0.998363	0.660841	1.15444	1.84327	1.57411	1.75133
L6	L6_3	48438922	0.50582	0.826761	10947.8	18344.6	13075058	2064382	3612.52	1001.87	18.0626	5.00935	0.999232	0.471032	4.8178	5.43521	0.906757	1.1485
L6	L6_4	41653131	0.554827	0.848775	12092.2	18938.5	16785702	2340374	5193.65	1189.34	25.9682	5.94668	0.999869	0.691612	3.77759	5.39105	0.918366	1.12234
L7	L7_1_B	51134247	0.512696	0.821071	10475.4	16977.6	14970158	2448052	4374.63	1233.83	21.8732	6.16913	0.999576	0.809969	1.68969	2.33478	1.14829	1.43969
L7	L7_2	46750582	0.498992	0.810145	9729.24	16054.6	13718958	2166280	3893.29	1092.06	19.4665	5.46028	0.997313	0.691279	1.01216	1.62066	1.82938	1.99279
L7	L7_3	46925876	0.487696	0.806401	9695.11	16180.1	13158232	2430940	3603.43	1200.34	18.0172	6.0017	0.998273	0.793492	1.83218	2.43308	1.07431	1.33852
L7	L7_4	50160356	0.527655	0.830512	10974.3	17594.5	15296558	2528188	4575.44	1281.12	22.8772	6.40561	0.999515	0.831648	1.96152	2.7646	1.13898	1.30863
L8	L8_1_B	47911031	0.523161	0.840341	11120.3	18241.1	15213924	2480220	4447.66	1251.52	22.2383	6.25761	0.999525	0.758458	4.60496	5.66491	0.896886	1.11371
L8	L8_2	50665898	0.531905	0.840074	10913.3	17612.4	15014276	2431106	4524.57	1256.47	22.6229	6.28233	0.999646	0.801089	3.05379	4.02201	1.03971	1.26415
L9	L9_1_B	40951810	0.521484	0.860418	11204.5	18935.4	23476160	4081314	6814.24	2121.28	34.0712	10.6064	0.99999	0.964572	7.93924	9.80113	0.788526	1.01941
L9	L9_2	59280180	0.557421	0.859424	12264.1	19345.2	19396038	1971330	6067.18	1017.22	30.3359	5.0861	0.99997	0.464476	6.18229	7.70921	0.95797	1.21344
M1	M1_1_B	60981297	0.50658	0.826872	10938.8	18170.5	17371768	2024422	5132.67	1044.76	25.6634	5.2238	0.999818	0.498864	7.55419	8.4103	0.828881	1.10432
M1	M1_2	66181818	0.503581	0.830721	10548.3	17663.1	17228768	2218082	5043.6	1155.45	25.218	5.77724	0.999919	0.632737	8.32386	8.59097	0.550728	0.849488
M1	M1_3	60880646	0.454874	0.816085	9632.49	17426.5	14804338	1992212	3935.58	1023.99	19.6779	5.11994	0.999454	0.425825	13.7404	13.9881	0.207627	0.417448
M10	M10_1_B	57883398	0.465783	0.792255	8998.19	15460	17776500	3074124	4668.1	1513.28	23.3405	7.5664	0.999374	0.937912	1.12483	1.48597	1.19643	1.7248
M10	M10_2	66367525	0.408115	0.789139	7907.18	15447.8	19459226	3200918	4482.25	1564.23	22.4112	7.82113	0.999667	0.950045	1.60634	1.93777	1.04778	1.45213
M10	M10_3	62661919	0.468443	0.797944	9295.97	16041.7	17830178	3285644	4668.72	1609.02	23.3436	8.04509	0.999646	0.948621	2.26776	2.62518	0.98269	1.33378
M10	M10_4	50040065	0.475185	0.81834	9673.65	16904.6	16298938	2950860	4406.94	1496.48	22.0347	7.48242	0.999909	0.867773	9.03708	9.10565	0.38179	0.763405
M11	M11_1_B	49860561	0.466907	0.823878	9482.95	16899.6	16262126	2457230	4314.13	1241.25	21.5706	6.20627	0.999151	0.808837	2.36968	2.86334	1.09573	1.44101
M11	M11_2	54459164	0.610372	0.870786	12886.2	18832.7	25764858	886344	9237.42	485.709	46.1871	2.42855	1	0.006092	2.82718	3.97549	1.10623	1.40021
M11	M11_3	45928632	0.503975	0.827952	10282.2	17221.2	15614370	2400030	4429.65	1213.93	22.1483	6.06966	0.999869	0.766974	3.8973	4.36514	0.769125	1.02422
M11	M11_4	46540490	0.472403	0.814396	9357.6	16379.1	14789626	2572400	3826.36	1281.53	19.1318	6.40764	0.999535	0.824819	3.80953	4.04251	0.779508	1.12888
M12	M12_1_B	63900808	0.448471	0.767369	8622.92	14854.4	14651426	2815380	3685.29	1325.68	18.4264	6.62838	0.998576	0.881451	2.95771	3.10757	0.781536	1.0833
M12	M12_2	50726877	0.478527	0.804736	9808.06	16801.1	16219844	2701968	4423.13	1334.6	22.1156	6.67302	0.999737	0.84967	4.44255	4.88104	0.724446	1.03173
M12	M12_3	46321338	0.53749	0.831268	10926.1	17253.1	17176118	2565140	5337.37	1339.17	26.6869	6.69585	0.999747	0.857176	2.13153	3.01075	1.08627	1.33212
M12	M12_4	42368776	0.46188	0.775231	8461.95	14335.2	13728434	2200108	3629.56	1078.58	18.1478	5.39291	0.998464	0.652598	3.51388	3.40809	0.926704	1.29259
M14	M14_1_B	40150063	0.50334	0.833516	10411.9	17491.4	14290316	2692782	4030.45	1364.17	20.1523	6.82085	0.999263	0.842882	4.88415	5.28085	0.912437	1.18884
M14	M14_3	45463017	0.509022	0.837596	10497.5	17545	15654232	2908450	4477.6	1481.96	22.388	7.4098	0.999848	0.912455	3.63959	4.09376	0.777319	1.09104
M14	M14_4	49747105	0.518192	0.84059	10695.8	17582.7	17000764	2735702	4970.91	1405.24	24.8546	7.02621	0.999889	0.883401	3.36659	3.84731	0.845997	1.14866
M15	M15_1_B	48864408	0.485726	0.825428	9843.3	16967.8	15772718	2449208	4314.18	1243.07	21.5709	6.21535	0.999788	0.737112	7.62509	7.70972	0.553937	0.873184
M15	M15_2	48603934	0.487863	0.809697	9846.49	16560.4	15430342	2379722	4199.56	1164.38	20.9978	5.82188	0.999667	0.74382	3.01008	3.40836	0.878488	1.14149
M15	M15_3	56945683	0.446875	0.822278	9191.77	17165.6	17756260	2381612	4454.64	1184.7	22.2732	5.92349	0.999798	0.734728	4.51438	4.83582	0.791133	1.06714
M16	M16_1_B	55008137	0.446687	0.805413	8873.69	16202.7	16799646	2684084	4271.14	1337.17	21.3557	6.68583	0.999758	0.843336	5.90058	5.85445	0.703367	1.02515
M16	M16_2	53720229	0.43213	0.795431	8588.44	15964.7	14661312	2606364	3520.81	1259.64	17.6041	6.2982	0.999172	0.771247	6.91788	6.62591	0.734411	1.0611
M16	M16_3	48452153	0.450758	0.801872	8591.65	15465.2	15056250	2330560	3862.56	1174.13	19.3128	5.87065	0.999172	0.643051	9.64477	9.26485	0.532118	0.903081
M16	M16_4	46812736	0.468938	0.816847	9252.44	16384.5	14848994	2174020	3929.63	1109.68	19.6482	5.54841	0.999626	0.546636	10.6846	10.5548	0.497034	0.839405
M17	M17_1_B	54186958	0.434622	0.79359	8704.14	16077.6	14535874	2699544	3559.12	1308	17.7956	6.54	0.999071	0.812494	6.09128	6.08638	0.614442	0.895838
M17	M17_2	54034751	0.480549	0.821332	9896.71	17174.9	16228094	2625610	4415.09	1316.41	22.0754	6.58204	0.999596	0.82992	3.82828	4.29823	1.05198	1.30046
M17	M17_3	56484756	0.450779	0.805631	9025.11	16360.1	16129204	2662342	4101.59	1313.03	20.5079	6.56515	0.999697	0.850509	3.15285	3.45065	0.951127	1.26595
M18	M18_1_B	53111962	0.474091	0.82791	9876.48	17538.5	16340358	2720464	4377.63	1373.98	21.8881	6.86991	0.999636	0.823324	6.89809	7.22583	0.788569	1.0726
M18	M18_2	52569577	0.371274	0.753189	7440.31	15187	12407252	2552290	2519.36	1127.85	12.5968	5.63927	0.996707	0.675469	5.97971	5.65186	0.72958	1.00407
M18	M18_3	45597707	0.44675	0.7898	8793.97	15670.2	13155586	2575576	3286.04	1236.52	16.4302	6.18259	0.998161	0.817101	2.6752	2.98283	1.05219	1.29134
M18	M18_4	47590249	0.495311	0.815535	9776.12	16308.9	15011998	2356296	4269.06	1196.77	21.3453	5.98386	0.998424	0.779087	2.02101	2.401	1.27901	1.62613
M19	M19_1_B	41735124	0.374994	0.739443	6973.36	13733.8	10792992	2216184	2225.58	980.651	11.1279	4.90325	0.992827	0.516269	1.53614	1.66953	1.15875	1.51282
M19	M19_2	41863240	0.464938	0.82101	9769.3	17504.4	14436722	1839012	3813.66	921.094	19.0683	4.60547	0.999303	0.333492	7.64025	8.09284	0.847905	1.04423
M19	M19_3	39489716	0.456504	0.797188	8929	15794.1	12259316	2147440	3148.91	1045.11	15.7446	5.22554	0.996798	0.634081	1.28099	1.80684	1.44732	1.66449
M19	M19_4	45519218	0.438942	0.792586	8311.48	15119.5	13571710	2330396	3393.55	1147.46	16.9678	5.73732	0.998161	0.747719	2.68599	3.10613	1.0695	1.33053
M2	M2_2	53459146	0.500479	0.828882	10574.1	17898.3	20535652	3253712	5895.74	1656.62	29.4787	8.28312	1	0.914112	7.6576	9.11898	0.448543	0.643792
M2	M2_1_B	66746309	0.504106	0.820587	10615.1	17508.4	17743548	2266358	5200.48	1158.87	26.0024	5.79433	0.99996	0.663821	6.58527	7.01941	0.557114	0.843666
M2	M2_3	86717504	0.390937	0.763967	7888.86	15497.1	16596962	2893836	3721.81	1368.17	18.6091	6.84086	0.999414	0.702472	14.1105	14.2794	0.245206	0.458658
M20	M20_1_B	46294997	0.510712	0.828783	9984.71	16442.8	17085852	3365052	5010.49	1768.46	25.0525	8.84231	0.999768	0.956823	3.34495	3.871	0.948471	1.22928
M20	M20_2	51944615	0.490567	0.819146	9918.74	16753.1	16036154	2704828	4451.36	1364.3	22.2568	6.82151	0.999737	0.854903	4.10374	4.64502	0.902161	1.20492
M20	M20_3	48474786	0.492601	0.83075	10045.1	17178.8	16451402	2631236	4577.38	1347.75	22.8869	6.73874	0.999707	0.821425	5.87708	6.25823	0.88662	1.15601
M20	M20_4	37352724	0.431282	0.824803	9090.45	17591.8	16118346	1293670	4171	694.072	20.855	3.47036	0.999778	0.12962	12.2264	12.9329	0.385304	0.475829
M21	M21_1_B	42103668	0.559534	0.85653	12132.8	18851.9	19095640	1521288	6168.99	809.28	30.845	4.0464	1	0.227359	7.26522	8.38616	0.503582	0.801032
M22	M22_1_B	50371822	0.487352	0.826111	10161.2	17593	17386092	2741794	4783.99	1381.1	23.9199	6.90551	0.999838	0.86644	3.50641	4.34039	0.965386	1.20673
M22	M22_2	46117866	0.478267	0.827413	10184	18081.6	16661656	2386370	4448.82	1181.15	22.2441	5.90576	0.999556	0.707594	3.89064	4.7987	1.13474	1.34255
M22	M22_3	59775129	0.474477	0.840752	10091.8	18222	18432274	2660366	4987.64	1372.87	24.9382	6.86434	0.999848	0.693218	13.2176	13.7209	0.579367	0.887564
M23	M23_1_B	47179453	0.416819	0.765469	8170.63	15214.1	12522556	2121992	2868.53	971.703	14.3427	4.85852	0.997303	0.479478	2.09876	2.48614	1.07563	1.38691
M23	M23_2	60468590	0.478184	0.809628	10075.8	17355.1	15569482	2636684	4166.75	1282.62	20.8337	6.41312	0.999808	0.758054	6.94949	7.29781	0.598092	0.914094
M23	M23_3	55970374	0.500137	0.813058	10599.2	17596.3	15234958	2735684	4222.89	1320.16	21.1144	6.60082	0.999747	0.840174	3.41717	4.02821	0.930497	1.19064
M23	M23_4	47134215	0.517696	0.845268	10801.7	18044	17660920	2679428	5268.31	1415.08	26.3415	7.07538	0.999919	0.825506	7.24093	8.13472	0.762708	1.0569
M24	M24_1_B	58973875	0.49467	0.823894	10114.5	17088.7	15608402	2641688	4380.54	1333.63	21.9027	6.66814	0.999778	0.827526	5.45803	5.88681	0.78855	1.07756
M24	M24_2	49915324	0.471643	0.806306	9396.02	16256	14339302	2596672	3822.26	1289.16	19.1113	6.44581	0.999616	0.805473	5.18763	5.45938	0.84495	1.13489
M24	M24_3	45492040	0.493846	0.817286	9864.8	16519.8	13110402	2399750	3676.76	1208.98	18.3838	6.0449	0.999071	0.754266	5.293	5.43291	0.885782	1.19919
M25	M25_1_B	66248989	0.489349	0.824581	10126.4	17246.4	16610732	2788946	4527.24	1384.56	22.6362	6.9228	0.999727	0.883472	2.65883	3.13163	0.962492	1.23003
M25	M25_2	69354968	0.47923	0.802703	10043	17175.5	14606812	2787298	3855.92	1320.47	19.2796	6.60236	0.999535	0.863369	2.12055	2.41631	1.19894	1.37816
M25	M25_3	51947854	0.48519	0.818264	10024.9	17140.4	14379280	2557066	3877	1249.46	19.385	6.24732	0.999091	0.79227	3.61901	4.07431	1.14305	1.37334
M26	M26_1_B	53788448	0.463758	0.802102	8636.24	15206.1	15466600	2952196	4063.92	1484.8	20.3196	7.424	0.996363	0.925709	0.643425	1.04946	2.11296	2.80182
M26	M26_2	49762864	0.427607	0.786492	7899.28	14712.3	14316546	2738464	3435.51	1336.85	17.1775	6.68425	0.993646	0.889089	0.610873	0.995639	2.34195	2.89431
M26	M26_3	41590322	0.4483	0.799149	8741.02	15742.1	12594002	1821806	3184.6	893.505	15.923	4.46752	0.996858	0.291346	2.43492	2.76384	1.14599	1.44979
M27	M27_1_B	50112099	0.558213	0.852448	11953.2	18629.8	19519878	2643354	6140.94	1364.44	30.7047	6.82221	0.999929	0.856519	1.68641	2.92395	1.46102	1.59777
M27	M27_2	59416991	0.452873	0.804309	9264.25	16673.6	12964258	2057494	3251.47	982.625	16.2574	4.91312	0.999141	0.456495	3.46166	3.77484	0.906704	1.17545
M27	M27_3	47566768	0.550634	0.84544	11710.6	18358.4	17943944	2830924	5559.26	1447.65	27.7963	7.23827	0.999939	0.902403	1.52785	2.53293	1.11582	1.31459
M28	M28_1_B	53219172	0.475918	0.809916	9620.75	16692.3	15312706	2414702	4120.12	1193.02	20.6006	5.96509	0.999465	0.77642	1.81085	2.42965	1.18257	1.55353
M28	M28_2	52811290	0.49843	0.818837	10245	17247.8	16247122	2220284	4572.8	1108.05	22.864	5.54026	0.999283	0.686531	1.42259	1.90365	1.55787	1.86241
M28	M28_3	53655171	0.502129	0.822061	10781.4	18199.2	17512582	2231606	4887.21	1093.69	24.4361	5.46844	0.999616	0.641314	1.81418	2.49703	1.52913	1.72585
M29	M29_1_B	54675000	0.47801	0.805756	9588.55	16501.6	13982672	2535432	3769.28	1242.92	18.8464	6.21458	0.997212	0.833375	1.28483	1.69347	1.54129	1.94755
M29	M29_2	43890372	0.516305	0.831014	10552.7	17249.4	13376360	1853052	3895.06	935.402	19.4753	4.67701	0.997959	0.378022	2.52811	2.82687	1.1707	1.45918
M29	M29_3	49014740	0.490559	0.817403	9827.39	16567.2	13830814	2157744	3789.73	1068.56	18.9487	5.3428	0.998192	0.634374	2.36063	2.71068	1.15163	1.44345
M30	M30_1_B	58587970	0.488325	0.815943	9376.47	15869.6	15992292	2901350	4424.15	1472.44	22.1207	7.36221	0.99901	0.92876	1.19187	1.616	1.38445	1.80787
M30	M30_2	50132602	0.513186	0.830159	10217.6	16741.1	15565040	2432746	4524.87	1248.87	22.6243	6.24433	0.999303	0.820536	1.84671	2.2045	1.24168	1.68087
M30	M30_3	56130979	0.486666	0.825035	9634.07	16506.3	15650174	2354122	4274.47	1193.81	21.3723	5.96907	0.998838	0.786138	2.30201	2.53092	1.06395	1.36639
M31	M31_1_B	59773244	0.566959	0.844911	12494.4	19156.2	18781412	2560222	5884.66	1281.56	29.4233	6.40778	1	0.794472	2.57774	3.91855	0.91154	1.1578
M31	M31_2	49929298	0.558509	0.846451	12024.6	18617.9	18555940	2560868	5809.99	1310.58	29.05	6.55291	0.99998	0.828294	2.61139	3.59057	0.953444	1.14763
M32	M32_1_B	52317352	0.49774	0.807099	10049.8	16495.2	14279090	2232076	3998.62	1095.91	19.9931	5.47955	0.999465	0.689107	1.18159	1.7426	1.3419	1.64804
M32	M32_2	21967721	0.550371	0.837975	11828.5	18498.7	13843978	1453972	4271.05	733.85	21.3553	3.66925	0.999515	0.09195	1.71207	2.57678	1.33737	1.71199
M32	M32_3	57530551	0.477749	0.81335	10188.4	17759.4	15524490	2629704	4084.56	1265.72	20.4228	6.32858	0.999768	0.818202	2.1754	2.63513	1.10313	1.44513
M33	M33_1_B	42392418	0.435916	0.778097	8662.84	15648.5	11620746	1959416	2816.23	912.944	14.0811	4.56472	0.993919	0.337199	0.455225	0.854299	1.95727	2.32309
M33	M33_2	50440436	0.488928	0.812491	9916.47	16720.4	13545530	2409474	3681.32	1179.36	18.4066	5.89681	0.999222	0.788027	0.788436	1.16884	1.60586	1.9624
M34	M34_1_B	52317119	0.511835	0.837977	11085.4	18530.1	16734502	2234154	4718.45	1107.58	23.5922	5.53788	0.999545	0.662528	1.20473	1.86316	1.84549	2.08035
M4	M4_1_B	65893841	0.373054	0.719674	7300.79	14119.2	9824878	2276088	1976.23	949.062	9.88117	4.74531	0.992211	0.42135	2.54419	2.16455	0.758257	1.01993
M4	M4_2	62970424	0.510987	0.818289	10044	16310.3	16140380	2243454	4741.01	1149.95	23.7051	5.74974	0.999707	0.741981	1.98008	2.28971	1.10143	1.52007
M4	M4_3	55251620	0.447875	0.778162	8541.9	14931.9	13117226	2544612	3263.98	1211.73	16.3199	6.05863	0.998394	0.812727	2.54436	2.61341	0.877904	1.17293
M4	M4_4	60308694	0.464809	0.785095	9057.35	15434.7	16064858	2884584	4174.76	1391.98	20.8738	6.95992	0.999606	0.910192	1.94002	2.1963	0.936201	1.25025
M4	M4_5	69596703	0.481379	0.804944	9581.18	16135.2	17845172	3254112	4792.9	1606.16	23.9645	8.03078	0.999768	0.949065	2.59665	2.93254	0.938293	1.22965
M5	M5_3	54711391	0.394864	0.764325	8512.7	16670.7	14627824	2067950	3497.15	1015.57	17.4858	5.07787	0.996525	0.421168	13.9215	16.7525	0.023134	0.034797
M5	M5_4	53505370	0.502781	0.851992	11051.9	19137.5	17504138	1960484	5057.23	1036.69	25.2862	5.18343	0.999505	0.425876	17.1298	17.6313	0.085315	0.34443
M7	M7_2	51703504	0.551967	0.859473	12389.3	19557.9	18087608	1747066	5408.89	891.188	27.0444	4.45594	0.99998	0.3106	10.9283	12.0668	0.490789	0.781883
M7	M7_3	57209006	0.49733	0.829878	10551	17950.7	16723774	2681144	4573.47	1315.3	22.8673	6.57649	0.999909	0.854257	2.47824	3.01823	0.881995	1.15433
M7	M7_4	68097474	0.514028	0.845405	11106.7	18742.4	20409482	2770160	5826.16	1395.89	29.1308	6.97945	1	0.849468	4.70144	5.52483	0.85057	1.11284
M8	M8_1_B	52677950	0.361785	0.737925	6991.95	14311.9	12472254	2884290	2474.15	1257.5	12.3707	6.28749	0.99109	0.872784	0.520141	0.765635	1.88371	2.34737
M8	M8_2	57113739	0.359021	0.749032	6968.28	14604.5	13148648	2787950	2599.45	1241.01	12.9972	6.20506	0.99603	0.849205	2.17441	2.39362	1.13606	1.37874
M8	M8_3	51960322	0.472202	0.814136	9393.32	16384.4	16442834	2924028	4373.26	1458.27	21.8663	7.29138	0.998646	0.914657	1.85789	2.18021	1.26914	1.5636
M8	M8_4	51746597	0.470427	0.811339	9248.26	16114.8	16097230	2805032	4245.92	1400.89	21.2296	7.00446	0.999081	0.894897	2.79002	3.08516	1.01373	1.31099
M9	M9_2	49147547	0.479353	0.814239	9570.58	16378.8	14911012	2240132	3982.67	1105.85	19.9134	5.52924	0.999596	0.705553	1.59691	2.07383	1.10997	1.45658
M9	M9_3	57614263	0.49547	0.828107	9882.25	16758.5	17137878	2753394	4801.97	1401.87	24.0099	7.00934	0.999747	0.897241	2.69133	3.16348	0.934999	1.21248
M9	M9_4	54564272	0.479634	0.828179	9627.36	16896.6	15351458	2572236	4142.95	1308.02	20.7148	6.5401	0.999707	0.826698	5.29644	5.3625	0.877303	1.17368

## Sheet: Table S9
Table S9: Ultra-deep sequencing of normal leucocyte derived samples
Patient	SampleID	Number of raw read pairs	% on target (consensus)	% on target (filtered)	Fold enrichment (consensus)	Fold enrichment (filtered)	Total reads (consensus)	Total reads (filtered)	Mean target coverage (consensus)	Mean target coverage (filtered)	Fold 80 (consensus)	Fold 80 (filtered)	% target bases > 1000x (consensus)	% target bases > 1000x (filtered)	AT Dropout (consensus)	AT Dropout (filtered)	GC Dropout (consensus)	GC Dropout (filtered)
L1	L1_Normal	48968057	0.415067	0.797427	7380.72	14389.3	17655690	3632822	4201.45	1879.42	21.0072	9.39709	0.999364	0.980099	0.143003	0.875964	2.41032	2.82234
L10	L10_Normal	64017804	0.504338	0.814981	8997.68	14993.3	28368796	2521956	8718.67	1406.8	43.5933	7.03399	0.999778	0.881967	0.229422	1.18798	3.8571	4.10393
L11	L11_Normal	58494714	0.506975	0.828166	9396.03	15561.1	24755930	2877192	7523.19	1608.85	37.6159	8.04427	1	0.951368	0.460077	1.43904	2.35719	2.8174
L12	L12_Normal	54039476	0.493603	0.838264	9031.08	15602	22724646	2882450	6730.06	1628.87	33.6503	8.14434	0.999899	0.954449	0.200041	1.07198	3.29876	3.46003
L13	L13_Normal	73192243	0.486182	0.828069	8350.61	14774.9	32161972	3547914	9285.14	1995.41	46.4257	9.97705	0.99997	0.971724	1.83214	3.27505	1.05132	2.04713
L14	L14_Normal	59858713	0.498391	0.828568	9313.88	15714	24016514	2923370	7098.73	1611.67	35.4936	8.05833	0.99998	0.953076	0.291536	1.17212	2.70539	2.87378
L15	L15_Normal	56038541	0.502432	0.835816	9416.56	15888.1	24637842	2923696	7363.23	1628.62	36.8162	8.14309	1	0.955126	0.277093	1.15162	2.8409	2.93171
L16	L16_Normal	49882529	0.501106	0.832839	9389.58	15859	21659460	2710462	6430.11	1495.77	32.1505	7.47887	0.999919	0.931356	0.348075	1.25925	2.59174	2.67807
L17	L17_Normal	59881445	0.492279	0.834379	9106.97	15668.6	23920164	3352970	6960.75	1853.7	34.8038	9.26848	0.999919	0.974805	0.183378	0.948205	3.0619	3.17624
L18	L18_Normal	73576473	0.482413	0.827158	9121.66	15711.9	32021822	4493404	8871.79	2416.25	44.3589	12.0812	1	0.987201	0.336576	1.21819	2.15009	2.44986
L19	L19_Normal	67926103	0.492697	0.828577	8333.34	14604.4	31174682	3990398	9060.78	2216.13	45.3039	11.0807	0.999768	0.980907	0.882615	2.12158	2.34685	3.02074
L2	L2_Normal	45244267	0.511334	0.838161	9584.1	15997.7	22002666	2213220	6692.3	1238.33	33.4615	6.19167	0.99996	0.79824	0.371888	1.22629	2.54018	2.88177
L20	L20_Normal	39700998	0.51939	0.839745	9774.39	15939.4	21479796	2013272	6551.99	1120.72	32.76	5.60358	0.999909	0.683541	0.431243	1.45012	2.37529	2.67188
L21	L21_Normal	52585218	0.495638	0.819891	9294.89	15505.2	23779828	2963502	6847.92	1599.24	34.2396	7.9962	0.999929	0.951015	0.356251	1.33865	2.27372	2.49269
L22	L22_Normal	47531711	0.506161	0.825908	9356.47	15459.1	22644020	2353180	6710.64	1288.52	33.5532	6.44262	0.999909	0.833123	0.438256	1.44301	2.30349	2.68692
L24	L24_Normal	58554340	0.46119	0.833302	8674.69	15828.6	27137178	3000810	7231.55	1645.18	36.1577	8.2259	0.999939	0.955813	0.370811	1.30885	2.34385	2.52928
L26	L26_Normal	71668009	0.473979	0.815698	7899.67	14246.7	31492532	3948550	8721.64	2158.87	43.6082	10.7944	0.999798	0.980028	1.20244	2.52815	1.8417	2.74828
L27	L27_Normal	50773858	0.5332	0.840033	10045.1	15895.1	22449144	2239214	7023.27	1242.38	35.1163	6.21191	1	0.80711	0.380798	1.24794	2.17598	2.61901
L28	L28_Normal	63984932	0.493532	0.830467	9303.55	15752.4	25275030	3576536	7174.92	1922.73	35.8746	9.61363	0.99998	0.976593	0.171818	0.902237	2.9011	2.99892
L29	L29_Normal	48400370	0.52228	0.845766	9724.75	15839.8	22226686	2650480	6808.08	1488.99	34.0404	7.44495	0.99999	0.927941	0.442766	1.34702	2.15351	2.6919
L3	L3_Normal	49147270	0.50535	0.835022	9418.82	15809.1	22106618	2574204	6616.42	1429.14	33.0821	7.14569	0.999949	0.908182	0.333501	1.19501	2.38281	2.81586
L30	L30_Normal	66484463	0.47256	0.806221	8774.66	15048.4	24544438	4115158	6723.17	2172.99	33.6159	10.865	0.99996	0.982927	0.154674	0.815471	2.82919	3.06331
L31	L31_Normal	56350512	0.487218	0.8306	9042.95	15550.3	24216558	3089280	6956.73	1711.44	34.7836	8.55721	1	0.964137	0.3244	1.17993	2.46621	2.91887
L4	L4_Normal	54095583	0.506401	0.821296	9473.95	15589.2	25467586	2747238	7660.35	1507.06	38.3018	7.53528	0.99997	0.927517	0.254496	1.01767	2.94914	3.17431
L5	L5_Normal	50490936	0.510253	0.837595	9489.04	15819	23272446	2660884	7017.21	1484.27	35.086	7.42134	0.99997	0.922476	0.238334	1.11046	2.97401	3.21944
L6	L6_Normal	63104090	0.506784	0.83356	9470.79	15758.8	26693638	3131746	8028.87	1739.06	40.1443	8.6953	0.99999	0.966107	0.317875	1.16529	2.44326	2.68062
L7	L7_Normal	53830844	0.494198	0.82704	9160.85	15482.9	24436924	2887136	7241.47	1620.18	36.2074	8.10088	0.999828	0.952116	0.430439	1.44331	2.44463	2.77704
L8	L8_Normal	54867617	0.501942	0.838867	9299.5	15710.6	22282476	2877640	6635.51	1613.41	33.1776	8.06702	0.999869	0.953934	0.193545	1.02076	3.2575	3.26136
L9	L9_Normal	60605855	0.506558	0.836197	9319.92	15654.2	22764620	2810930	6930.9	1583.69	34.6545	7.91844	0.99997	0.950651	0.342796	1.2096	2.59887	3.00378
M1	M1_Normal	49536921	0.521687	0.842374	9919.56	16152.5	22094830	2719968	6780.47	1518.18	33.9023	7.59093	1	0.931497	0.493866	1.28299	2.01929	2.3544
M10	M10_Normal	50812666	0.515091	0.820908	9715.12	15568.1	22773686	2260868	6896.14	1233.59	34.4807	6.16797	1	0.801938	0.52202	1.41725	1.91864	2.3849
M11	M11_Normal	46372235	0.506523	0.843236	9500.26	15925.3	22011650	2102736	6557.8	1180.06	32.789	5.9003	0.999919	0.749699	0.435122	1.37529	2.11622	2.55871
M12	M12_Normal	57630181	0.523137	0.817437	9796.95	15420.6	25524828	2091706	7983.49	1153.98	39.9174	5.7699	0.99998	0.71121	0.587137	1.49763	2.08475	2.71334
M14	M14_Normal	63488925	0.493625	0.835619	9271.26	15766.2	23080458	3151480	6585.98	1715.46	32.9299	8.57733	0.999939	0.967269	0.358527	1.07685	2.13896	2.5045
M15	M15_Normal	59746636	0.484392	0.826974	9050.91	15550.8	21565450	3018970	6065.32	1634.17	30.3266	8.17084	0.999929	0.958268	0.363927	1.15545	1.95957	2.46984
M16	M16_Normal	59853639	0.485489	0.827069	9101	15601.7	23870162	2954448	6720.33	1604.53	33.6016	8.02266	0.999929	0.952136	0.314427	1.18108	2.20111	2.59378
M17	M17_Normal	57145075	0.510748	0.830718	9555.6	15656.7	21211542	2168488	6368.84	1195.29	31.8442	5.97644	0.999848	0.76266	0.171218	0.860812	3.26206	3.58356
M18	M18_Normal	54258947	0.522742	0.840562	9936.77	16064	22788046	2163568	7001.03	1206.75	35.0051	6.03375	1	0.777127	0.279884	1.17883	2.62467	2.93357
M19	M19_Normal	52439256	0.518221	0.849302	9822.93	16167.8	22287380	1961620	6835.93	1115.61	34.1797	5.57806	1	0.67164	0.486328	1.41506	2.32716	2.82926
M2	M2_Normal	52482370	0.522355	0.834159	9794.95	15791.4	22716422	2347740	7057.78	1308.95	35.2889	6.54475	1	0.85164	0.518329	1.46035	1.88113	2.36742
M20	M20_Normal	50980783	0.500655	0.832245	9443.14	15771.1	19953778	2629368	5779.55	1425.49	28.8978	7.12747	0.999828	0.911879	0.193719	0.972871	2.83146	3.00622
M21	M21_Normal	56822249	0.517813	0.835735	9756.13	15797.3	22182096	2351736	6743.68	1303.56	33.7184	6.51782	1	0.854054	0.430917	1.29861	2.00865	2.5209
M22	M22_Normal	50718792	0.528851	0.839838	10034.8	16100.5	22546160	1844964	7000.75	1034.24	35.0037	5.17122	1	0.557698	0.635091	1.50893	1.89532	2.42588
M23	M23_Normal	51252282	0.520232	0.832424	9860.05	15885.8	21906078	2209528	6726.77	1220.63	33.6339	6.10313	0.99998	0.791037	0.280568	1.15073	2.57098	2.83781
M24	M24_Normal	51073859	0.46955	0.813286	8766.12	15275.8	19389082	3397890	5190.08	1777.14	25.9504	8.88571	0.999798	0.971855	0.072398	0.633365	3.45909	3.41563
M25	M25_Normal	49805590	0.539464	0.844262	10190.9	16062.8	23674818	1856492	7592.69	1048.34	37.9635	5.24169	0.99997	0.571983	0.372488	1.30447	2.81473	3.2132
M26	M26_Normal	51692481	0.496288	0.829986	9316.74	15686.2	20820440	2701912	6041	1479.01	30.205	7.39507	0.999879	0.928497	0.174374	0.962063	3.00503	3.15586
M27	M27_Normal	62949687	0.515497	0.828116	9642.69	15645.2	25007024	2641070	7609.59	1455.57	38.0479	7.27784	1	0.916597	0.291204	1.13048	2.72829	2.97938
M28	M28_Normal	56632682	0.513046	0.82823	9623.37	15602.4	25775610	2484566	7878.2	1392.9	39.391	6.96452	1	0.884856	0.525943	1.47793	2.52504	2.99986
M29	M29_Normal	56167656	0.51652	0.837333	9780.56	15922.6	24213096	2934462	7339.03	1626.86	36.6951	8.13429	0.99998	0.954551	0.155148	0.853761	3.13059	3.18932
M30	M30_Normal	53349550	0.497047	0.837702	9273.16	15788.9	23532990	3046704	6832.76	1679.73	34.1638	8.39863	0.999909	0.96147	0.207167	1.03749	2.88863	3.02341
M31	M31_normal	60150164	0.29094	0.717263	4469.81	11278.1	17821678	3694438	2787.45	1655.73	13.9373	8.27865	0.998596	0.978977	1.9846	2.08816	0.553234	1.0557
M32	M32_Normal	74839576	0.45866	0.809675	8565.19	15230.1	28050452	4157446	7431.25	2201.15	37.1563	11.0058	0.99996	0.983433	0.094186	0.773398	3.30691	3.44167
M33	M33_Normal	71186242	0.49863	0.837556	9522.59	16090.9	28525256	3204044	8228.46	1755.49	41.1423	8.77743	1	0.966905	0.244092	1.01404	2.64179	2.83912
M34	M34_Normal	93055011	0.475349	0.826841	8791.91	15462.6	31210218	4299174	8640.23	2333.73	43.2011	11.6686	1	0.984968	0.267245	1.05065	2.61523	2.99733
M4	M4_Normal	59761340	0.499413	0.832367	9529.3	16017.8	25824356	3188380	7533.69	1744.8	37.6684	8.724	1	0.967744	0.716936	1.72992	1.40494	1.97205
M5	M5_Normal	54827815	0.48515	0.826183	9077.85	15656.2	23032790	3223028	6596.19	1760.75	32.981	8.80373	0.999848	0.968613	0.125283	0.867021	3.27335	3.11954
M7	M7_Normal	60634079	0.498989	0.839977	9446.7	16034.1	23561848	3241206	6846.09	1780.78	34.2304	8.90392	1	0.97228	0.282115	1.08085	2.33243	2.51738
M8	M8_normal	57557942	0.29094	0.717263	4469.81	11278.1	17821678	3694438	2787.45	1655.73	13.9373	8.27865	0.998596	0.978977	1.9846	2.08816	0.553234	1.0557
M9	M9_Normal	62299157	0.503345	0.841502	9507.72	15935.7	24041630	2995428	6990.95	1644.04	34.9548	8.22019	0.99996	0.959299	0.226271	0.950463	2.61241	2.85056

## Sheet: Table S10
Table S10. List of ctDNA negative samples used as reference input for Jumble
L10_2
L10_3
L11_2
L11_3
L13_4
L14_1_B
L14_3
L14_4
L15_1_B
L15_2
L15_3
L15_4
L27_3
L27_4
L28_3
L28_4
L29_1_B
L29_2
L29_4
L31_3
L5_4
L8_1_B
L8_2
M14_1_B
M14_3
M14_4
M16_3
M17_3
M18_1_B
M18_2
M19_1_B
M19_2
M19_4
M2_3
M32_2
M26_1_B
M26_2
M26_3
M28_1_B
M28_3
M29_1_B
M29_2
M29_3
M4_1_B
M4_3

[truncated: 5 more sheets: Table S11, Table S12, Table S13, Table S14, Table S15]
